# Supplementary material for: Integrated transcriptomic and immune profiling reveals crucial molecular pathways and hub genes associated with postoperative delirium in elderly patients
Source: Front Med (Lausanne). 2025 May 9;12:1580355. doi: 10.3389/fmed.2025.1580355 (PMC12098571; doi:10.3389/fmed.2025.1580355)
Supplement: Supplementary file 1 [file Table_1.XLS]

## Sheet: Supplementary Material 1
The key regulatory genes for 14 types of PCD patterns.
Akaliptosis	IKBKB
Akaliptosis	NFKB1
Akaliptosis	CA9
Akaliptosis	CHUK
Akaliptosis	IKBKG
Akaliptosis	NFKBIA
Akaliptosis	RELA
Apoptosis	TNFSF10
Apoptosis	TNFRSF10A
Apoptosis	TNFRSF10B
Apoptosis	FASLG
Apoptosis	FAS
Apoptosis	FADD
Apoptosis	TNF
Apoptosis	TNFRSF1A
Apoptosis	TRADD
Apoptosis	CFLAR
Apoptosis	CASP8
Apoptosis	CASP10
Apoptosis	CASP6
Apoptosis	CASP3
Apoptosis	CASP7
Apoptosis	BID
Apoptosis	BAX
Apoptosis	BAK1
Apoptosis	DIABLO
Apoptosis	SEPTIN4
Apoptosis	HTRA2
Apoptosis	CYCS
Apoptosis	APAF1
Apoptosis	CASP9
Apoptosis	PRF1
Apoptosis	GZMB
Apoptosis	TUBA1B
Apoptosis	TUBA4A
Apoptosis	TUBA3C
Apoptosis	TUBA1A
Apoptosis	TUBA1C
Apoptosis	TUBA8
Apoptosis	TUBA3E
Apoptosis	TUBA3D
Apoptosis	TUBAL3
Apoptosis	MCL1
Apoptosis	ACTG1
Apoptosis	ACTB
Apoptosis	SPTA1
Apoptosis	SPTAN1
Apoptosis	LM
Apoptosis	LMNB1
Apoptosis	LMNB2
Apoptosis	PARP1
Apoptosis	PARP2
Apoptosis	PARP3
Apoptosis	PARP4
Apoptosis	DFFA
Apoptosis	DFFB
Apoptosis	ENDOG
Apoptosis	AIFM1
Apoptosis	ERN1
Apoptosis	TRAF2
Apoptosis	ITPR1
Apoptosis	ITPR2
Apoptosis	ITPR3
Apoptosis	CAPN1
Apoptosis	CAPN2
Apoptosis	CASP12
Apoptosis	EIF2AK3
Apoptosis	EIF2S1
Apoptosis	ATF4
Apoptosis	DDIT3
Apoptosis	CTSB
Apoptosis	CTSC
Apoptosis	CTSD
Apoptosis	CTSF
Apoptosis	CTSH
Apoptosis	CTSK
Apoptosis	CTSL
Apoptosis	CTSO
Apoptosis	CTSS
Apoptosis	CTSV
Apoptosis	CTSW
Apoptosis	CTSZ
Apoptosis	BIRC2
Apoptosis	BIRC3
Apoptosis	XIAP
Apoptosis	BIRC5
Apoptosis	BCL2L11
Apoptosis	BCL2L1
Apoptosis	BCL2
Apoptosis	DAXX
Apoptosis	RIPK1
Apoptosis	DAB2IP
Apoptosis	MAP3K5
Apoptosis	MAPK8
Apoptosis	MAPK10
Apoptosis	MAPK9
Apoptosis	BAD
Apoptosis	JUN
Apoptosis	FOS
Apoptosis	TP53
Apoptosis	HRK
Apoptosis	MAP3K14
Apoptosis	CHUK
Apoptosis	IKBKB
Apoptosis	IKBKG
Apoptosis	NFKBIA
Apoptosis	NFKB1
Apoptosis	RELA
Apoptosis	PTPN13
Apoptosis	GADD45A
Apoptosis	GADD45B
Apoptosis	GADD45G
Apoptosis	TRAF1
Apoptosis	BCL2A1
Apoptosis	ATM
Apoptosis	PIDD1
Apoptosis	TP53AIP1
Apoptosis	BBC3
Apoptosis	PMAIP1
Apoptosis	CASP2
Apoptosis	NGF
Apoptosis	NTRK1
Apoptosis	IL3
Apoptosis	IL3RA
Apoptosis	CSF2RB
Apoptosis	PIK3CA
Apoptosis	PIK3CD
Apoptosis	PIK3CB
Apoptosis	PIK3R1
Apoptosis	PIK3R2
Apoptosis	PIK3R3
Apoptosis	PDPK1
Apoptosis	AKT1
Apoptosis	AKT2
Apoptosis	AKT3
Apoptosis	HRAS
Apoptosis	KRAS
Apoptosis	NRAS
Apoptosis	RAF1
Apoptosis	MAP2K1
Apoptosis	MAP2K2
Apoptosis	MAPK1
Apoptosis	MAPK3
Autophagy	HDAC6
Autophagy	TOMM6
Autophagy	RNF103-CHMP3
Autophagy	PLIN3
Autophagy	RRAGB
Autophagy	TUBA1B
Autophagy	TUBB3
Autophagy	TUBB4A
Autophagy	TUBB4B
Autophagy	TOMM40
Autophagy	ATG7
Autophagy	LAMTOR5
Autophagy	RRAGA
Autophagy	CETN1
Autophagy	CFTR
Autophagy	WDR45
Autophagy	TUBA3E
Autophagy	PARK7
Autophagy	GABARAP
Autophagy	GABARAPL2
Autophagy	TUBA3D
Autophagy	ATG4A
Autophagy	PLIN2
Autophagy	CHMP4B
Autophagy	VPS37A
Autophagy	FUNDC1
Autophagy	DYNLL2
Autophagy	CSNK2A1
Autophagy	CSNK2A2
Autophagy	CSNK2B
Autophagy	SLC38A9
Autophagy	VPS37D
Autophagy	DYNC1H1
Autophagy	DYNC1I1
Autophagy	DYNC1I2
Autophagy	DYNC1LI2
Autophagy	EEF1A1
Autophagy	PGAM5
Autophagy	ARL13B
Autophagy	EPAS1
Autophagy	ATG14
Autophagy	ATG4B
Autophagy	GABARAPL1
Autophagy	MTOR
Autophagy	CHMP2B
Autophagy	WIPI2
Autophagy	GFAP
Autophagy	CHMP2A
Autophagy	ATG9B
Autophagy	LAMTOR2
Autophagy	CHMP4A
Autophagy	HBB
Autophagy	PIK3R4
Autophagy	HSF1
Autophagy	HSPA8
Autophagy	HSP90AA1
Autophagy	HSP90AB1
Autophagy	TUBB8
Autophagy	TUBB2B
Autophagy	PEDS1-UBE2V1
Autophagy	LAMTOR4
Autophagy	LAMP2
Autophagy	TOMM5
Autophagy	NBR1
Autophagy	MAP1LC3C
Autophagy	ATM
Autophagy	PRKN
Autophagy	MTERF3
Autophagy	DYNC1LI1
Autophagy	PCNT
Autophagy	VPS28
Autophagy	UBAP1
Autophagy	PRKAG2
Autophagy	CHMP3
Autophagy	TUBA8
Autophagy	PIK3C3
Autophagy	PRKAG3
Autophagy	TOMM7
Autophagy	LAMTOR1
Autophagy	VPS37C
Autophagy	ATG16L1
Autophagy	WIPI1
Autophagy	PRKAA1
Autophagy	AMBRA1
Autophagy	PRKAA2
Autophagy	PRKAB1
Autophagy	PRKAB2
Autophagy	MFN1
Autophagy	PRKAG1
Autophagy	WDR45B
Autophagy	TOMM22
Autophagy	RPTOR
Autophagy	PEX5
Autophagy	RRAGD
Autophagy	RHEB
Autophagy	RSE1
Autophagy	ATG101
Autophagy	RPS27A
Autophagy	RRAGC
Autophagy	MLST8
Autophagy	MTMR14
Autophagy	ATG3
Autophagy	PINK1
Autophagy	SRC
Autophagy	TSC1
Autophagy	TSC2
Autophagy	TSG101
Autophagy	TUBA4A
Autophagy	TUBA3C
Autophagy	TUBB2A
Autophagy	UBA52
Autophagy	UBB
Autophagy	UBC
Autophagy	UBE2N
Autophagy	UBE2V1
Autophagy	UVRAG
Autophagy	VCP
Autophagy	VDAC1
Autophagy	VIM
Autophagy	TUBA1A
Autophagy	ATG9A
Autophagy	CHMP6
Autophagy	VPS37B
Autophagy	TUBAL3
Autophagy	IFT88
Autophagy	TUBB1
Autophagy	MAP1LC3B
Autophagy	ATG10
Autophagy	ULK1
Autophagy	MAP1LC3A
Autophagy	TUBB6
Autophagy	USP30
Autophagy	TUBA1C
Autophagy	ATG4C
Autophagy	ATG4D
Autophagy	LAMTOR3
Autophagy	DYNLL1
Autophagy	BECN1
Autophagy	SQSTM1
Autophagy	MTMR3
Autophagy	MVB12B
Autophagy	ATG12
Autophagy	CHMP7
Autophagy	CHMP4C
Autophagy	MVB12A
Autophagy	ATG5
Autophagy	ATG13
Autophagy	TOMM20
Autophagy	RB1CC1
Autophagy	TOMM70
Autophagy	MFN2
Cuproptosis	LIAS
Cuproptosis	LIPT1
Cuproptosis	DLD
Cuproptosis	DLAT
Cuproptosis	PDHA1
Cuproptosis	PDHB
Cuproptosis	MTF1
Cuproptosis	GLS
Cuproptosis	CDKN2A
Cuproptosis	FDX1
Cuproptosis	GCSH
Cuproptosis	ATP7A
Cuproptosis	ATP7B
Cuproptosis	SLC31A1
Disulfidptosis	SLC7A11
Disulfidptosis	SLC3A2
Disulfidptosis	RPN1
Disulfidptosis	NCKAP1
Entotic cell death	AMPK
Entotic cell death	ATG5
Entotic cell death	ATG7
Entotic cell death	BECN1
Entotic cell death	CDC42
Entotic cell death	CDH1
Entotic cell death	CTN1
Entotic cell death	CYBB
Entotic cell death	MYH14
Entotic cell death	PI3KC3
Entotic cell death	RHOA
Entotic cell death	RNF146
Entotic cell death	ROCK
Entotic cell death	RUBCN
Entotic cell death	UVRAG
Ferroptosis	ACSL1
Ferroptosis	ACSL3
Ferroptosis	ACSL4
Ferroptosis	ACSL5
Ferroptosis	ACSL6
Ferroptosis	AIFM2
Ferroptosis	AKR1C1
Ferroptosis	AKR1C2
Ferroptosis	AKR1C3
Ferroptosis	ALOX15
Ferroptosis	ATG5
Ferroptosis	ATG7
Ferroptosis	BACH1
Ferroptosis	CBS
Ferroptosis	CHMP5
Ferroptosis	CHMP6
Ferroptosis	CISD1
Ferroptosis	COQ2
Ferroptosis	CP
Ferroptosis	CTH
Ferroptosis	CYBB
Ferroptosis	DPP4
Ferroptosis	FDFT1
Ferroptosis	FTH1
Ferroptosis	FTL
Ferroptosis	FTMT
Ferroptosis	GCH1
Ferroptosis	GCLC
Ferroptosis	GCLM
Ferroptosis	GPX4
Ferroptosis	GSS
Ferroptosis	HMGCR
Ferroptosis	HMOX1
Ferroptosis	HSPB1
Ferroptosis	IREB2
Ferroptosis	LPCAT3
Ferroptosis	MAP1LC3A
Ferroptosis	MAP1LC3B
Ferroptosis	MAP1LC3C
Ferroptosis	NCOA4
Ferroptosis	NOX1
Ferroptosis	NOX4
Ferroptosis	PCBP1
Ferroptosis	PCBP2
Ferroptosis	PHKG2
Ferroptosis	POR
Ferroptosis	PRNP
Ferroptosis	SAT1
Ferroptosis	SAT2
Ferroptosis	SLC11A2
Ferroptosis	SLC1A5
Ferroptosis	SLC38A1
Ferroptosis	SLC39A14
Ferroptosis	SLC39A8
Ferroptosis	SLC3A2
Ferroptosis	SLC40A1
Ferroptosis	SLC7A11
Ferroptosis	STEAP3
Ferroptosis	TF
Ferroptosis	TFRC
Ferroptosis	TP53
Ferroptosis	TXNRD1
Ferroptosis	VDAC2
Ferroptosis	VDAC3
Lysosome-dependent cell death	TP53
Lysosome-dependent cell death	EGFR
Lysosome-dependent cell death	AKT1
Lysosome-dependent cell death	ATM
Lysosome-dependent cell death	TNF
Lysosome-dependent cell death	PDCD1
Lysosome-dependent cell death	MTOR
Lysosome-dependent cell death	VHL
Lysosome-dependent cell death	H19
Lysosome-dependent cell death	CDK4
Lysosome-dependent cell death	IL6
Lysosome-dependent cell death	STK11
Lysosome-dependent cell death	PTPN11
Lysosome-dependent cell death	CD274
Lysosome-dependent cell death	DAPK1
Lysosome-dependent cell death	RIPK1
Lysosome-dependent cell death	ABL1
Lysosome-dependent cell death	TGFBR2
Lysosome-dependent cell death	XIAP
Lysosome-dependent cell death	FGFR2
Lysosome-dependent cell death	HIF1A
Lysosome-dependent cell death	SRC
Lysosome-dependent cell death	ICAM1
Lysosome-dependent cell death	IL1B
Lysosome-dependent cell death	CFLAR
Lysosome-dependent cell death	JAK2
Lysosome-dependent cell death	STK4
Lysosome-dependent cell death	IKBKB
Lysosome-dependent cell death	MIR125A
Lysosome-dependent cell death	PARP1
Lysosome-dependent cell death	PPARG
Lysosome-dependent cell death	MCL1
Lysosome-dependent cell death	EGF
Lysosome-dependent cell death	IGF1R
Lysosome-dependent cell death	MAPK14
Lysosome-dependent cell death	TSC2
Lysosome-dependent cell death	CBL
Lysosome-dependent cell death	LINC-ROR
Lysosome-dependent cell death	MITF
Lysosome-dependent cell death	BCL2L11
Lysosome-dependent cell death	BDNF-AS
Lysosome-dependent cell death	TSC1
Lysosome-dependent cell death	YAP1
Lysosome-dependent cell death	MIR133B
Lysosome-dependent cell death	CD36
Lysosome-dependent cell death	HSP90AA1
Lysosome-dependent cell death	CDK6
Lysosome-dependent cell death	MIR494
Lysosome-dependent cell death	NLRP3
Lysosome-dependent cell death	PTGS2
Lysosome-dependent cell death	HMGB1
Lysosome-dependent cell death	GBA1
Lysosome-dependent cell death	MIR7-3HG
Lysosome-dependent cell death	TRAF2
Lysosome-dependent cell death	SMPD1
Lysosome-dependent cell death	GSK3B
Lysosome-dependent cell death	SQSTM1
Lysosome-dependent cell death	CHEK1
Lysosome-dependent cell death	LINC01672
Lysosome-dependent cell death	FLT1
Lysosome-dependent cell death	IL6ST
Lysosome-dependent cell death	HULC
Lysosome-dependent cell death	CER3
Lysosome-dependent cell death	PROM1
Lysosome-dependent cell death	NOTCH3
Lysosome-dependent cell death	FOXO3
Lysosome-dependent cell death	SHC1
Lysosome-dependent cell death	TFEB
Lysosome-dependent cell death	TRAF6
Lysosome-dependent cell death	HSPA5
Lysosome-dependent cell death	CTSD
Lysosome-dependent cell death	TMX2-CTNND1
Lysosome-dependent cell death	SIRT1
Lysosome-dependent cell death	SCAR5
Lysosome-dependent cell death	VCP
Lysosome-dependent cell death	CTSB
Lysosome-dependent cell death	RIPK3
Lysosome-dependent cell death	CD86
Lysosome-dependent cell death	PKM
Lysosome-dependent cell death	SERPINB3
Lysosome-dependent cell death	ITGA5
Lysosome-dependent cell death	PKLR
Lysosome-dependent cell death	SOD2-OT1
Lysosome-dependent cell death	PARK7
Lysosome-dependent cell death	RPS27A
Lysosome-dependent cell death	HDAC6
Lysosome-dependent cell death	CTNND1
Lysosome-dependent cell death	BECN1
Lysosome-dependent cell death	MAP3K7
Lysosome-dependent cell death	HSPA8
Lysosome-dependent cell death	XRCC5
Lysosome-dependent cell death	HCK
Lysosome-dependent cell death	TAB2
Lysosome-dependent cell death	AHR
Lysosome-dependent cell death	EMSLR
Lysosome-dependent cell death	MIR33A
Lysosome-dependent cell death	LAMP2
Lysosome-dependent cell death	ANXA2
Lysosome-dependent cell death	BAG3
Lysosome-dependent cell death	VTN
Lysosome-dependent cell death	PRKAA1
Lysosome-dependent cell death	UBC
Lysosome-dependent cell death	C9orf72
Lysosome-dependent cell death	IRF3
Lysosome-dependent cell death	DIRC3
Lysosome-dependent cell death	MIR155HG
Lysosome-dependent cell death	CD1D
Lysosome-dependent cell death	DDR1
Lysosome-dependent cell death	IL1R1
Lysosome-dependent cell death	CUL1
Lysosome-dependent cell death	IRAK1
Lysosome-dependent cell death	NEDD4
Lysosome-dependent cell death	CTSK
Lysosome-dependent cell death	ARSA
Lysosome-dependent cell death	STUB1
Lysosome-dependent cell death	ATG5
Lysosome-dependent cell death	CTSL
Lysosome-dependent cell death	HOTAIRM1
Lysosome-dependent cell death	CAPN1
Lysosome-dependent cell death	GDF15
Lysosome-dependent cell death	IFNGR1
Lysosome-dependent cell death	RPS6KA3
Lysosome-dependent cell death	STING1
Lysosome-dependent cell death	MCOLN1
Lysosome-dependent cell death	IAPP
Lysosome-dependent cell death	ROR2
Lysosome-dependent cell death	HSP90AB1
Lysosome-dependent cell death	CSNK1A1
Lysosome-dependent cell death	LAMP1
Lysosome-dependent cell death	RB1CC1
Lysosome-dependent cell death	KCNB1
Lysosome-dependent cell death	PPIA
Lysosome-dependent cell death	SNHG5
Lysosome-dependent cell death	RPTOR
Lysosome-dependent cell death	TRIM28
Lysosome-dependent cell death	UBB
Lysosome-dependent cell death	PEBP1
Lysosome-dependent cell death	GAA
Lysosome-dependent cell death	RAB7A
Lysosome-dependent cell death	IFR1
Lysosome-dependent cell death	CBLB
Lysosome-dependent cell death	IFR2
Lysosome-dependent cell death	UBE2D1
Lysosome-dependent cell death	TRC-GCA24-1
Lysosome-dependent cell death	VPS33A
Lysosome-dependent cell death	HGS
Lysosome-dependent cell death	PHLPP1
Lysosome-dependent cell death	APOD
Lysosome-dependent cell death	NUMB
Lysosome-dependent cell death	TNK2
Lysosome-dependent cell death	RAB5A
Lysosome-dependent cell death	ULK1
Lysosome-dependent cell death	DACT1
Lysosome-dependent cell death	CLDN5
Lysosome-dependent cell death	GABRA1
Lysosome-dependent cell death	OFD1
Lysosome-dependent cell death	MAP1LC3A
Lysosome-dependent cell death	CLCN7
Lysosome-dependent cell death	AQP2
Lysosome-dependent cell death	UBE2D3
Lysosome-dependent cell death	TAB3
Lysosome-dependent cell death	VAMP8
Lysosome-dependent cell death	TRIM21
Lysosome-dependent cell death	MAP1LC3B
Lysosome-dependent cell death	TRIM25
Lysosome-dependent cell death	SLC1A5
Lysosome-dependent cell death	MSTN
Lysosome-dependent cell death	RNF40
Lysosome-dependent cell death	CSNK1E
Lysosome-dependent cell death	ARL8B
Lysosome-dependent cell death	SBF2
Lysosome-dependent cell death	CRMA
Lysosome-dependent cell death	ABL2
Lysosome-dependent cell death	UBE2D2
Lysosome-dependent cell death	ATP13A2
Lysosome-dependent cell death	LGALS8
Lysosome-dependent cell death	NCOA4
Lysosome-dependent cell death	UBE2E1
Lysosome-dependent cell death	SP23
Lysosome-dependent cell death	MIR33B
Lysosome-dependent cell death	AGFG1
Lysosome-dependent cell death	GABARAPL1
Lysosome-dependent cell death	ATG13
Lysosome-dependent cell death	CALCOCO2
Lysosome-dependent cell death	TMEM131L
Lysosome-dependent cell death	GABARAP
Lysosome-dependent cell death	VPS4B
Lysosome-dependent cell death	RING1
Lysosome-dependent cell death	MID1
Lysosome-dependent cell death	ULK2
Lysosome-dependent cell death	SHFL
Lysosome-dependent cell death	ENSG00000232995
Lysosome-dependent cell death	SIGLEC15
Lysosome-dependent cell death	BACE2
Lysosome-dependent cell death	RNF41
Lysosome-dependent cell death	STX5
Lysosome-dependent cell death	VPS16
Lysosome-dependent cell death	FYCO1
Lysosome-dependent cell death	SMCR8
Lysosome-dependent cell death	MARCHF1
Lysosome-dependent cell death	RAB21
Lysosome-dependent cell death	MCOLN2
Lysosome-dependent cell death	VPS11
Lysosome-dependent cell death	VAMP7
Lysosome-dependent cell death	MCOLN3
Lysosome-dependent cell death	GABARAPL2
Lysosome-dependent cell death	CTSV
Lysosome-dependent cell death	PDE1C
Lysosome-dependent cell death	VPS13C
Lysosome-dependent cell death	MREG
Lysosome-dependent cell death	CBLL1
Lysosome-dependent cell death	PLEKHM1
Lysosome-dependent cell death	ILKAP
Lysosome-dependent cell death	VPS18
Lysosome-dependent cell death	HAGLROS
Lysosome-dependent cell death	EI24
Lysosome-dependent cell death	NLRP6
Lysosome-dependent cell death	ATG4A
Lysosome-dependent cell death	ACP2
Lysosome-dependent cell death	ROBO3
Lysosome-dependent cell death	TRD-GTC9-1
Lysosome-dependent cell death	GPSM1
Lysosome-dependent cell death	MIR543
Lysosome-dependent cell death	CACYBP
Lysosome-dependent cell death	MAEL
Lysosome-dependent cell death	MKRN2
Lysosome-dependent cell death	SCFD1
Lysosome-dependent cell death	TRIM69
Lysosome-dependent cell death	STX6
Lysosome-dependent cell death	LAMTOR5
Lysosome-dependent cell death	HERC4
Lysosome-dependent cell death	VPS41
Lysosome-dependent cell death	SEC22B
Lysosome-dependent cell death	SLC2A12
Lysosome-dependent cell death	KDM7A
Lysosome-dependent cell death	HYMAI
Lysosome-dependent cell death	NONHSAG046336.2
Lysosome-dependent cell death	C1QL3
Lysosome-dependent cell death	MIRLET7BHG
Lysosome-dependent cell death	LINC00265
Lysosome-dependent cell death	MAP1LC3C
Lysosome-dependent cell death	EIF2AK3-DT
Lysosome-dependent cell death	MIR1262
Lysosome-dependent cell death	C1orf220
Lysosome-dependent cell death	TRG-GCC2-6
Lysosome-dependent cell death	TIFAB
Lysosome-dependent cell death	MIR585
Lysosome-dependent cell death	TRG-GCC2-1
Lysosome-dependent cell death	TRG-GCC2-3
Lysosome-dependent cell death	TRG-GCC2-2
Lysosome-dependent cell death	TRG-TCC1-1
Lysosome-dependent cell death	TRG-GCC2-4
Lysosome-dependent cell death	TRG-GCC2-5
Lysosome-dependent cell death	MIR1268B
Lysosome-dependent cell death	MIR1268A
Necroptosis	TNF
Necroptosis	TNFRSF1A
Necroptosis	TRADD
Necroptosis	TRAF2
Necroptosis	TRAF5
Necroptosis	RIPK1
Necroptosis	BIRC2
Necroptosis	BIRC3
Necroptosis	XIAP
Necroptosis	RBCK1
Necroptosis	RNF31
Necroptosis	SHARPIN
Necroptosis	SPATA2L
Necroptosis	SPATA2
Necroptosis	CYLD
Necroptosis	FADD
Necroptosis	CASP8
Necroptosis	CFLAR
Necroptosis	RIPK3
Necroptosis	CYBB
Necroptosis	CAMK2A
Necroptosis	CAMK2D
Necroptosis	CAMK2B
Necroptosis	CAMK2G
Necroptosis	SLC25A4
Necroptosis	SLC25A5
Necroptosis	SLC25A6
Necroptosis	SLC25A31
Necroptosis	PPID
Necroptosis	VDAC1
Necroptosis	VDAC2
Necroptosis	VDAC3
Necroptosis	GLUD2
Necroptosis	GLUD1
Necroptosis	GLUL
Necroptosis	PYGL
Necroptosis	PYGM
Necroptosis	PYGB
Necroptosis	MAPK8
Necroptosis	MAPK10
Necroptosis	MAPK9
Necroptosis	FTH1
Necroptosis	FTL
Necroptosis	PLA2G4E
Necroptosis	PLA2G4A
Necroptosis	JMJD7-PLA2G4B
Necroptosis	PLA2G4B
Necroptosis	PLA2G4C
Necroptosis	PLA2G4D
Necroptosis	PLA2G4F
Necroptosis	ALOX15
Necroptosis	CAPN1
Necroptosis	CAPN2
Necroptosis	SMPD1
Necroptosis	MLKL
Necroptosis	PGAM5
Necroptosis	DNM1L
Necroptosis	NLRP3
Necroptosis	PYCARD
Necroptosis	CASP1
Necroptosis	IL1B
Necroptosis	CHMP2A
Necroptosis	CHMP2B
Necroptosis	CHMP3
Necroptosis	RNF103-CHMP3
Necroptosis	CHMP4B
Necroptosis	CHMP4A
Necroptosis	CHMP4C
Necroptosis	CHMP6
Necroptosis	VPS4B
Necroptosis	VPS4A
Necroptosis	CHMP1B
Necroptosis	CHMP1A
Necroptosis	CHMP5
Necroptosis	CHMP7
Necroptosis	TRPM7
Necroptosis	IL1A
Necroptosis	IL33
Necroptosis	HMGB1
Necroptosis	TNFSF10
Necroptosis	TNFRSF10A
Necroptosis	TNFRSF10B
Necroptosis	FASLG
Necroptosis	FAS
Necroptosis	FAF1
Necroptosis	IF1
Necroptosis	IF2
Necroptosis	IF4
Necroptosis	IF5
Necroptosis	IF6
Necroptosis	IF7
Necroptosis	IF8
Necroptosis	IF10
Necroptosis	IF13
Necroptosis	IF14
Necroptosis	IF16
Necroptosis	IF17
Necroptosis	IF21
Necroptosis	IFNB1
Necroptosis	IFNG
Necroptosis	IFR1
Necroptosis	IFR2
Necroptosis	IFNGR1
Necroptosis	IFNGR2
Necroptosis	JAK1
Necroptosis	JAK2
Necroptosis	JAK3
Necroptosis	TYK2
Necroptosis	STAT1
Necroptosis	STAT2
Necroptosis	STAT3
Necroptosis	STAT4
Necroptosis	STAT5A
Necroptosis	STAT5B
Necroptosis	STAT6
Necroptosis	IRF9
Necroptosis	EIF2AK2
Necroptosis	TLR4
Necroptosis	TICAM2
Necroptosis	TICAM1
Necroptosis	TLR3
Necroptosis	ZBP1
Necroptosis	USP21
Necroptosis	SQSTM1
Necroptosis	HSP90AA1
Necroptosis	HSP90AB1
Necroptosis	TNFAIP3
Necroptosis	PARP1
Necroptosis	BID
Necroptosis	BAX
Necroptosis	AIFM1
Necroptosis	H2AX
Necroptosis	H2AC20
Necroptosis	H2AC12
Necroptosis	H2AC1
Necroptosis	H2AC25
Necroptosis	H2AB3
Necroptosis	H2AC8
Necroptosis	H2AC4
Necroptosis	MACROH2A2
Necroptosis	MACROH2A1
Necroptosis	H2AC19
Necroptosis	H2AJ
Necroptosis	H2AB1
Necroptosis	H2AC17
Necroptosis	H2AC18
Necroptosis	H2AC11
Necroptosis	H2AC21
Necroptosis	H2AZ2
Necroptosis	H2AC7
Necroptosis	H2AZ1
Necroptosis	H2AC15
Necroptosis	H2AC6
Necroptosis	H2AC13
Necroptosis	H2AC14
Necroptosis	H2AC16
Necroptosis	H2AB2
Necroptosis	PPIA
Necroptosis	BCL2
Netotic cell death	ELANE
Netotic cell death	MMP1
Netotic cell death	MPO
Netotic cell death	CAMP
Netotic cell death	PADI4
Netotic cell death	EIPA
Netotic cell death	NCX1
Netotic cell death	MIA
Netotic cell death	SOD2-OT1
Netotic cell death	PGR-AS1
Netotic cell death	PWAR1
Netotic cell death	CRMA
Netotic cell death	PADI4
Netotic cell death	THORLNC
Netotic cell death	TLX1NB
Netotic cell death	PADI2
Netotic cell death	EIF2AK3-DT
Oxciptosis	PGAM5
Oxciptosis	KEAP1
Oxciptosis	AIFM1
Oxciptosis	NRF2
Oxciptosis	AIRE
Oxciptosis	CASP8
Oxciptosis	TNF
Oxciptosis	TNFRSF1A
Oxciptosis	AIFM1
Oxciptosis	KEAP1
Oxciptosis	RIPK1
Oxciptosis	TBK1
Oxciptosis	CUL3
Oxciptosis	FADD
Oxciptosis	FLNC
Oxciptosis	IKBKE
Oxciptosis	RAD23B
Oxciptosis	RNF31
Oxciptosis	SHARPIN
Oxciptosis	TMEM165
Oxciptosis	CHCHD4
Oxciptosis	PGAM5
Oxciptosis	OTUD1
Oxciptosis	PGAM4
Oxciptosis	CRMA
Oxciptosis	SOD2-OT1
Parthatos	PARP
Parthatos	MIF
Parthatos	AIFM1
Parthatos	HSP70
Parthatos	PAAN
Parthatos	ARH3
Parthatos	RNF146
Parthatos	ADPRHL2
Parthatos	OGG1
Pyroptosis	BAK1
Pyroptosis	BAX
Pyroptosis	CASP1
Pyroptosis	CASP3
Pyroptosis	CASP4
Pyroptosis	CASP5
Pyroptosis	CHMP2A
Pyroptosis	CHMP2B
Pyroptosis	CHMP3
Pyroptosis	CHMP4A
Pyroptosis	CHMP4B
Pyroptosis	CHMP4C
Pyroptosis	CHMP6
Pyroptosis	CHMP7
Pyroptosis	CYCS
Pyroptosis	ELANE
Pyroptosis	GSDMD
Pyroptosis	GSDME
Pyroptosis	GZMB
Pyroptosis	HMGB1
Pyroptosis	IL18
Pyroptosis	IL1A
Pyroptosis	IL1B
Pyroptosis	IRF1
Pyroptosis	IRF2
Pyroptosis	TP53
Pyroptosis	TP63
Lactylation	HDAC1
Lactylation	HDAC2
Lactylation	HDAC3
Lactylation	SIRT1
Lactylation	SIRT2
Lactylation	SIRT3
Lactylation	EP300
Lactylation	ACAT2
Lactylation	ACIN1
Lactylation	ADAR
Lactylation	ADNP
Lactylation	AHNAK
Lactylation	ALB
Lactylation	ALDH1A1
Lactylation	ALDOA
Lactylation	ALDOB
Lactylation	ALYREF
Lactylation	ARGLU1
Lactylation	ARID1A
Lactylation	ARID3A
Lactylation	ARID3B
Lactylation	ARPP19
Lactylation	BCLAF1
Lactylation	BOLA2
Lactylation	BRD4
Lactylation	BTF3
Lactylation	BZW1
Lactylation	BZW2
Lactylation	C19orf53
Lactylation	CACYBP
Lactylation	CALD1
Lactylation	CALM1
Lactylation	CALML5
Lactylation	CALR
Lactylation	CBR1
Lactylation	CBX3
Lactylation	CBX5
Lactylation	CCNA2
Lactylation	CCT5
Lactylation	CD2BP2
Lactylation	CDC5L
Lactylation	CDV3
Lactylation	CDV3
Lactylation	CDYL
Lactylation	CEBPZ
Lactylation	CFDP1
Lactylation	CHD4
Lactylation	CHERP
Lactylation	CNN2
Lactylation	CNN3
Lactylation	COPS4
Lactylation	CRABP2
Lactylation	CSRP1
Lactylation	CSRP2
Lactylation	CWC15
Lactylation	DDX17
Lactylation	DDX18
Lactylation	DDX21
Lactylation	DDX39A
Lactylation	DDX39B
Lactylation	DDX3X
Lactylation	DDX41
Lactylation	DDX42
Lactylation	DDX46
Lactylation	DDX5
Lactylation	DECR1
Lactylation	DFFA
Lactylation	DHRS7
Lactylation	DHX16
Lactylation	DHX9
Lactylation	EAF1
Lactylation	ECHDC1
Lactylation	EDF1
Lactylation	EEF1A1
Lactylation	EEF1G
Lactylation	EEF2
Lactylation	EHMT2
Lactylation	EIF3D
Lactylation	EIF3J
Lactylation	EIF4G1
Lactylation	EIF4G2
Lactylation	EIF4H
Lactylation	EMG1
Lactylation	ENO1
Lactylation	ENSA
Lactylation	FABP5
Lactylation	FAM50A
Lactylation	FKBP3
Lactylation	FLYWCH2
Lactylation	FUBP1
Lactylation	G6PD
Lactylation	GAPDH
Lactylation	GATAD2A
Lactylation	GATAD2B
Lactylation	GFAP
Lactylation	GIGYF2
Lactylation	GTF2F1
Lactylation	GTF2I
Lactylation	H1-2
Lactylation	H1-3
Lactylation	H1-5
Lactylation	H2AFV
Lactylation	H2AFZ
Lactylation	H2AJ
Lactylation	H2AX
Lactylation	H2AZ1
Lactylation	H2AZ2
Lactylation	H2BC13
Lactylation	H2BC14
Lactylation	H2BC18
Lactylation	H2BC5
Lactylation	H2BU1
Lactylation	H3-3A
Lactylation	H3C1
Lactylation	H3C15
Lactylation	H4C1
Lactylation	HCFC1
Lactylation	HDGF
Lactylation	HDGFL2
Lactylation	HEXIM1
Lactylation	HIST1H1C
Lactylation	HIST1H2BB
Lactylation	HIST1H2BD
Lactylation	HIST1H2BH
Lactylation	HIST1H2BK
Lactylation	HIST1H2BL
Lactylation	HIST1H2BN
Lactylation	HIST1H2BO
Lactylation	HIST1H3A
Lactylation	HIST1H4A
Lactylation	HIST2H2BE
Lactylation	HIST2H2BF
Lactylation	HISTIH2BH
Lactylation	HLTF
Lactylation	HMGA1
Lactylation	HMGB1
Lactylation	HMGN1
Lactylation	HMGN2
Lactylation	HMGN3
Lactylation	HMGN4
Lactylation	HNRNPA1
Lactylation	HNRNPC
Lactylation	HNRNPD
Lactylation	HNRNPF
Lactylation	HNRNPH1
Lactylation	HNRNPK
Lactylation	HNRNPL
Lactylation	HNRNPM
Lactylation	HNRNPU
Lactylation	HSDL2
Lactylation	HSPE1
Lactylation	IARS2
Lactylation	IFI16
Lactylation	IK
Lactylation	IKZF1
Lactylation	ILF2
Lactylation	ILF3
Lactylation	IRF2BP2
Lactylation	JMJD1C
Lactylation	JPT1
Lactylation	JPT2
Lactylation	KHDRBS1
Lactylation	KHSRP
Lactylation	KIF2C
Lactylation	KRT1
Lactylation	KRT10
Lactylation	LAP3
Lactylation	LCP1
Lactylation	LDHA
Lactylation	LDHB
Lactylation	LEMD3
Lactylation	LGALS1
Lactylation	LRPPRC
Lactylation	LSP1
Lactylation	MAGOH
Lactylation	MAGOHB
Lactylation	MAP2K4
Lactylation	MAPRE1
Lactylation	MBD2
Lactylation	MBP
Lactylation	MDC1
Lactylation	MKI67
Lactylation	MNDA
Lactylation	MPHOSPH6
Lactylation	MSN
Lactylation	MTA1
Lactylation	MTA2
Lactylation	MYH13
Lactylation	NCDN
Lactylation	NCL
Lactylation	NEFL
Lactylation	NHLRC2
Lactylation	NOC3L
Lactylation	NOLC1
Lactylation	NONO
Lactylation	NOP2
Lactylation	NPM1
Lactylation	NSUN2
Lactylation	NUCKS1
Lactylation	NUDT21
Lactylation	NUDT5
Lactylation	NUP133
Lactylation	NUP50
Lactylation	PABPC1
Lactylation	PABPN1
Lactylation	PAK2
Lactylation	PARP1
Lactylation	PCBP1
Lactylation	PCBP2
Lactylation	PCMT1
Lactylation	PCNP
Lactylation	PDAP1
Lactylation	PDLIM1
Lactylation	PES1
Lactylation	PFKM
Lactylation	PFKP
Lactylation	PFN1
Lactylation	PGK1
Lactylation	PHC3
Lactylation	PHF6
Lactylation	PKM2
Lactylation	POLDIP3
Lactylation	PPIA
Lactylation	PPIL4
Lactylation	PPM1G
Lactylation	PPP1CB
Lactylation	PPP1CC
Lactylation	PPP1R2B
Lactylation	PRAM1
Lactylation	PRCC
Lactylation	PRDX1
Lactylation	PRKDC
Lactylation	PRPF6
Lactylation	PSMA7
Lactylation	PSMC1
Lactylation	PSME3IP1
Lactylation	PTBP1
Lactylation	PTMA
Lactylation	RACGAP1
Lactylation	RALYL
Lactylation	RAN
Lactylation	RANBP2
Lactylation	RB1
Lactylation	RBM10
Lactylation	RBM14
Lactylation	RBM17
Lactylation	RBM25
Lactylation	RBM39
Lactylation	RBMX
Lactylation	RCC2
Lactylation	RECQL
Lactylation	RFC1
Lactylation	RFC4
Lactylation	RIMS1
Lactylation	RPA1
Lactylation	RPL13
Lactylation	RPL14
Lactylation	RPL22
Lactylation	RPL24
Lactylation	RPL29
Lactylation	RPL5
Lactylation	RPS11
Lactylation	RPS23
Lactylation	RPS27A
Lactylation	RRP1B
Lactylation	RSL1D1
Lactylation	S100A11
Lactylation	S100A4
Lactylation	S100A6
Lactylation	SAFB
Lactylation	SARNP
Lactylation	SATB1
Lactylation	SET
Lactylation	SF3A1
Lactylation	SF3B1
Lactylation	SFPQ
Lactylation	SFPQ
Lactylation	SH3GL1
Lactylation	SMAP
Lactylation	SMARCA5
Lactylation	SMARCC1
Lactylation	SMARCC2
Lactylation	SMC3
Lactylation	SNRPA1
Lactylation	SOD1
Lactylation	SPR
Lactylation	SPR14
Lactylation	SRP14
Lactylation	SRRM1
Lactylation	SRRM2
Lactylation	SSB
Lactylation	STMN1
Lactylation	SUB1
Lactylation	SUMO2
Lactylation	TCOF1
Lactylation	TERF2
Lactylation	THOC2
Lactylation	THRAP3
Lactylation	THUMPD1
Lactylation	TKT
Lactylation	TMA7
Lactylation	TMPO
Lactylation	TMSB4X
Lactylation	TOP2B
Lactylation	TP53
Lactylation	TPM4
Lactylation	TPR
Lactylation	TRIM28
Lactylation	TRIR
Lactylation	TSSC4
Lactylation	U2AF2
Lactylation	U2SURP
Lactylation	UBE2E1
Lactylation	UBE2M
Lactylation	UPF1
Lactylation	VARS
Lactylation	VIM
Lactylation	WAS
Lactylation	WBP11
Lactylation	WDR33
Lactylation	WIZ
Lactylation	XPO5
Lactylation	XRCC4
Lactylation	YLPM1
Lactylation	ZC3H18
Lactylation	ZC3H4
Lactylation	ZMYM3
Lactylation	ZNF207
Lactylation	ZNF280C
Lactylation	ZNF706
Lactylation	ZNFX1
Lactylation	ZRANB2
Lactylation	ZYX

## Sheet: Supplementary Material 2
The KEGG analysis results
	category	subcategory	ID	Description	GeneRatio	BgRatio	RichFactor	FoldEnrichment	zScore	pvalue	p.adjust	qvalue	geneID	Count
hsa04010	Environmental Information Processing	Signal transduction	hsa04010	MAPK signaling pathway	297/7680	300/8541	0.99	1.10099	5.3180157693484	6.01858392547504e-11	2.08243003821436e-08	1.16570467609201e-08	5623/27091/4254/5154/10125/8913/2064/5871/1432/2246/27092/2316/784/777/4216/3265/1847/3725/779/10746/2002/7132/1398/10369/9175/207/1649/1945/3479/781/26291/4803/5609/782/59283/3310/5970/115727/7423/9064/5494/5606/3643/1399/5801/994/1943/3815/2277/5582/6197/2872/2323/6654/4909/3304/8717/3164/7422/57551/8912/355/7048/7424/1950/27330/4763/1147/2254/7010/5602/8569/6237/6722/7786/2251/5599/9254/2065/5…	297
hsa04020	Environmental Information Processing	Signal transduction	hsa04020	Calcium signaling pathway	252/7680	254/8541	0.992125984251969	1.10335260826772	4.99398921063754	5.69923587736286e-10	9.85967806783774e-08	5.5192600075514e-08	8877/5335/5154/8913/4843/2064/1129/491/2246/777/146/4485/3363/779/155/6915/5333/5256/154/51806/887/3274/26291/6870/6263/4803/57620/91860/5255/2903/7423/5260/818/107/1128/5737/80228/84812/2277/886/3361/5582/148/6547/57118/7422/6865/85366/8912/5153/23236/1131/7424/489/623/1950/6261/1139/2254/6543/108/817/3708/196883/401152/2251/113026/6786/2065/5731/80271/493/624/8823/4846/3360/5026/57172/9630/5530…	252
hsa04080	Environmental Information Processing	Signaling molecules and interaction	hsa04080	Neuroactive ligand-receptor interaction	362/7680	370/8541	0.978378378378378	1.08806376689189	5.17211871593347	1.178890122625e-09	1.35965327476084e-07	7.61108008992984e-08	727/160065/84109/2560/6866/1392/1129/347148/2912/6344/84634/3351/1902/4886/2743/1142/146/3363/155/3354/6915/79924/1394/79627/7067/134/154/2798/3061/887/3274/1268/9340/6870/85569/9568/257313/150/7442/2903/57152/4157/116/283869/4158/4988/55584/256933/1903/130576/1128/1442/5737/151/4295/2893/3952/1137/886/2569/1146/100169851/1140/3361/2916/6755/64106/56923/3953/2642/2151/100996758/148/2837/796/17058…	362
hsa04820	NA	NA	hsa04820	Cytoskeleton in muscle cells	229/7680	232/8541	0.987068965517241	1.09772865032328	4.50712376190707	4.87215624114858e-08	4.21441514859352e-06	2.35914933781931e-06	2318/1284/200539/1292/7136/6712/25777/6711/1466/137868/1311/4628/79784/1287/1289/9172/70/127294/7057/7169/10398/1298/8572/483/3680/84675/4604/9260/7273/8515/161176/23345/7135/832/57731/4606/1286/114793/7060/1465/1837/4629/4636/10611/3930/8736/57159/343263/84676/64236/4703/4624/11155/58/1674/10529/2023/272/477/84033/2199/8910/7111/1282/9124/56203/829/287/3728/7168/6383/29767/6640/6709/3672/6443/36…	229
hsa04022	Environmental Information Processing	Signal transduction	hsa04022	cGMP-PKG signaling pathway	165/7680	166/8541	0.993975903614458	1.10540992093373	4.09591648973662	3.64586920037755e-07	2.52294148666127e-05	1.41229459551467e-05	3764/491/2771/112/146/111/779/155/27094/10398/207/483/134/154/23533/51806/6093/4207/150/3667/10672/91860/3643/387/107/151/4624/5138/486/148/6547/85366/23236/489/477/2773/4882/6543/3827/5499/108/3778/6722/3708/196883/5140/84699/2969/493/624/4846/5997/5595/476/5530/163688/113/4659/481/4985/153/1259/490/1909/4775/109/5604/8654/3630/2983/27345/7417/5331/2977/291/4625/487/1388/10242/152/5139/4878/5350…	165
hsa04934	Human Diseases	Endocrine and metabolic disease	hsa04934	Cushing syndrome	154/7680	155/8541	0.993548387096774	1.10493447580645	3.93744578546211	1.1241345940223e-06	6.48250949219526e-05	3.62878535614216e-05	1583/8913/1392/1584/2771/112/111/7855/779/1394/1869/405/7484/1031/4158/7976/818/107/5925/1499/3283/23746/8321/1857/3164/1017/8312/51176/8912/23236/11211/2516/4297/2773/108/817/9070/3708/196883/84699/5929/83439/51384/5087/8622/949/5595/113/1395/815/8322/7477/84876/3284/4221/1586/51655/109/5604/1589/1855/57552/8313/5331/1027/1388/324/7471/8325/7474/1386/90993/6932/2767/3710/2932/2776/183/5594/776/3…	154
hsa04015	Environmental Information Processing	Signal transduction	hsa04015	Rap1 signaling pathway	208/7680	212/8541	0.981132075471698	1.09112617924528	4.01257008047644	2.08237161665405e-06	0.000102928654194615	5.76175003705783e-05	4254/5335/5154/1432/2771/112/1902/2246/2775/5587/55740/111/3265/7057/1398/207/7409/1945/3479/51806/64411/1500/1268/26291/4803/50855/91860/4301/11069/2903/7423/3397/5606/3643/25865/1399/387/27040/107/1499/1943/3815/2277/5590/5582/7410/84612/7422/23236/7424/1950/5216/889/5900/3684/2254/7010/2773/6237/108/5217/2889/196883/2251/8823/3674/5028/5595/5880/5293/1969/83660/5881/163688/113/9863/5909/56288/…	208
hsa04724	Organismal Systems	Nervous system	hsa04724	Glutamatergic synapse	116/7680	116/8541	1	1.11211	3.63072989285848	4.05976713427978e-06	0.000175584928557601	9.82890990404579e-05	2912/2771/112/2775/111/9455/94235/1742/5338/2903/107/2893/6512/2785/2916/5582/10991/2793/23236/2784/2773/108/2786/3708/196883/7220/2787/5337/5595/2790/5530/113/2900/116444/10681/5579/2906/109/5331/9454/2752/2782/22941/157/55970/5534/3760/27165/2913/6511/85358/2917/2783/9229/59345/3710/2776/5594/100137049/776/51764/57030/283748/57084/9456/773/5566/2904/5532/54407/2911/116443/2905/115/5535/5567/291…	116
hsa04360	Organismal Systems	Development and regeneration	hsa04360	Axon guidance	181/7680	184/8541	0.983695652173913	1.09397715692935	3.84869931291746	4.60322044360223e-06	0.000176968252609597	9.9063457499744e-05	4690/5335/2771/91584/55740/3265/7869/56963/84448/10398/106821730/1945/6405/2044/6093/6469/50855/64221/103910/4917/22885/3611/5365/7976/655/285220/387/4636/818/1943/219699/2043/6586/5590/8829/84612/80031/3984/3985/2041/10627/57715/2773/1630/64218/6237/5364/5747/817/5362/7220/54961/25791/29984/10501/10298/23654/6585/5595/1949/5880/5293/1969/5881/55558/5530/815/56288/56920/659/4893/23365/54434/5291/…	181
hsa04261	Organismal Systems	Circulatory system	hsa04261	Adrenergic signaling in cardiomyocytes	152/7680	154/8541	0.987012987012987	1.0976663961039	3.65266775739146	1.15404121976706e-05	0.000334359362803763	0.000187168003516557	27091/55012/1432/491/2771/112/27092/784/146/111/779/70/7169/10369/207/483/154/23533/51806/781/6324/782/59283/91860/11069/6548/6330/818/107/28227/4624/64091/486/148/6547/6331/5521/5515/23236/489/5518/477/5525/2773/6543/5499/108/817/7168/196883/84699/9254/493/785/7139/5595/476/163688/113/9252/815/481/10368/153/7134/490/109/93589/6300/59285/5516/5331/5529/4625/487/1388/6332/5350/5527/1386/6546/7171/…	152
hsa04310	Environmental Information Processing	Signal transduction	hsa04310	Wnt signaling pathway	171/7680	174/8541	0.982758620689655	1.09293507543103	3.69894066699549	1.15840220662293e-05	0.000334359362803763	0.000187168003516557	5176/6500/7855/3725/27130/23401/147111/6907/7484/122011/9350/1487/85407/1457/4163/7976/1387/343637/6423/387/818/1454/1499/4920/5582/8321/50964/1857/2487/8312/51176/5467/23236/11211/57216/10023/5602/817/5599/83439/6422/85409/4089/51384/57680/7088/8061/166336/6885/5880/5881/5530/8607/815/57805/8322/5579/7477/2033/59343/164284/64840/51701/8945/4775/102723796/7089/1855/284654/27121/8313/27123/5331/32…	171
hsa04728	Organismal Systems	Nervous system	hsa04728	Dopaminergic synapse	131/7680	132/8541	0.992424242424242	1.10368430397727	3.58538482186198	1.15962784787432e-05	0.000334359362803763	0.000187168003516557	55012/1432/2771/2775/111/94235/207/51806/91860/6571/2903/4128/818/28227/2893/2785/5582/2793/5521/5515/23236/5518/5525/3765/2784/2773/5602/5499/817/2786/3708/84699/5599/1312/2787/409/6531/2790/5530/163688/815/10681/7054/5579/3762/3799/6300/5516/5331/5529/1388/2782/1644/5527/1386/55970/3760/5526/3763/2783/90993/59345/208/9575/3710/2932/2776/801/3800/776/51764/2353/468/774/10000/1814/5603/773/2774/5…	131
hsa04024	Environmental Information Processing	Signal transduction	hsa04024	cAMP signaling pathway	220/7680	226/8541	0.973451327433628	1.08258434734513	3.75775795957542	1.37745793548079e-05	0.000366615727443348	0.000205224502128312	1392/1129/491/2771/3351/112/5142/4886/610/5144/111/3725/779/3354/1394/10398/207/483/7409/134/154/51806/5338/64411/6093/9568/10257/5348/91860/4301/11069/27198/5970/2903/116/4158/6548/1387/387/818/107/1128/2893/268/6755/7410/64091/486/2867/170589/2550/489/477/2773/5602/6237/5499/108/817/51738/196883/56670/5140/84699/5599/493/3360/1260/5337/5595/476/5880/5293/5881/163688/113/1395/815/4659/116444/743…	220
hsa04916	Organismal Systems	Endocrine system	hsa04916	Melanogenesis	101/7680	101/8541	1	1.11211	3.38484950893884	2.04208471408222e-05	0.000504686650766035	0.000282513975482052	4254/2771/112/2775/111/3265/7855/51806/7484/91860/4157/7976/1387/818/107/1499/3815/5582/8321/1857/51176/23236/11211/2773/108/817/196883/84699/83439/51384/5595/163688/113/815/8322/5579/7477/2033/4893/4286/109/5604/1855/5331/7471/8325/7474/90993/6932/434/2932/2776/801/5594/89780/7476/7480/5566/1856/810/7481/7475/8323/8326/808/5605/7478/7473/1385/7479/6934/3845/5894/10488/115/5567/805/7306/5568/8324…	101
hsa04510	Cellular Processes	Cellular community - eukaryotes	hsa04510	Focal adhesion	198/7680	203/8541	0.975369458128079	1.08471751847291	3.64836490322788	2.24803700588678e-05	0.000518547202691218	0.000290272848479416	1284/5154/1292/2064/1311/8394/2316/3265/5829/1287/3725/2002/7057/1398/10398/1298/106821730/207/7409/3680/3479/6093/8515/103910/3611/858/7423/1286/1399/7060/387/63923/64098/1280/4636/1499/2277/5582/7410/3918/331/6654/7448/7422/85366/7424/1950/394/10627/857/859/1282/5602/5499/5747/3911/2889/3910/5599/3672/87/23396/3674/10298/5595/5880/5293/83660/5881/3678/25759/2909/3371/6464/4659/5923/5579/29780/3…	198
hsa04081	NA	NA	hsa04081	Hormone signaling	213/7680	219/8541	0.972602739726027	1.08164	3.65529550288545	2.45401212317591e-05	0.00053068012163679	0.000297064625437084	1392/2771/112/2775/146/111/94235/155/1394/90/7067/6776/154/2798/3479/3061/887/150/3667/10672/11069/4157/4158/4988/657/4086/3643/387/107/1442/151/4295/79602/3952/2785/268/886/6755/3953/2642/148/2793/796/4883/23236/2100/554/2784/2773/4882/269/5745/108/51738/2786/799/1734/196883/26060/2688/4089/6567/2787/5173/2790/9630/5293/5367/7433/3375/113/2797/1395/7434/10681/7200/7253/2852/3690/2769/4985/2099/1…	213
hsa04925	Organismal Systems	Endocrine system	hsa04925	Aldosterone synthesis and secretion	98/7680	98/8541	1	1.11211	3.33360811202126	2.81987793611368e-05	0.000573928097585491	0.000321274018727503	1583/8913/491/112/5587/111/779/483/51806/91860/4158/1585/25865/818/107/5582/3283/5138/3164/57118/8912/23236/477/108/817/3708/196883/84699/493/949/57172/476/747/163688/113/815/481/5579/84876/3762/3284/490/109/1589/5331/1388/4878/1386/90993/2767/3710/2776/801/183/776/814/3777/468/478/492/5566/6770/810/482/808/4881/1385/466/10488/115/5567/805/8536/5568/3709/5581/51305/23683/5443/8911/2778/3991/480/6…	98
hsa04713	Organismal Systems	Environmental adaptation	hsa04713	Circadian entrainment	97/7680	97/8541	1	1.11211	3.31635990510557	3.14005661249426e-05	0.000591892561563169	0.000331330183533992	8913/2771/112/2775/111/94235/51806/6263/91860/2903/116/818/107/2893/2785/5187/5582/2793/8912/23236/6261/3765/2784/2773/8864/108/817/2786/3708/196883/2787/5595/2790/163688/113/9252/815/10681/5579/2906/3762/51655/109/2983/5331/2977/2782/55970/4543/5593/3760/4842/3763/2783/59345/3710/2776/801/5594/776/51764/2353/5566/2904/6262/810/808/1385/4544/2905/9722/115/5567/805/5568/8911/2778/54331/2792/5592/2…	97
hsa04810	Cellular Processes	Cell motility	hsa04810	Regulation of actin cytoskeleton	225/7680	232/8541	0.969827586206897	1.07855435075431	3.62282892186439	3.25027707216769e-05	0.000591892561563169	0.000331330183533992	727/5154/1129/3071/1902/2246/4628/8394/55740/79784/3265/5829/1398/10398/106821730/207/7409/3680/2934/8826/26291/6093/8515/128239/10672/103910/10163/6548/26999/1399/387/4629/4636/1128/10097/7410/10095/6654/200576/3984/730/85366/3985/1131/732/623/1950/5216/10627/3684/10093/2254/733/3827/6237/5499/5747/5217/2251/54961/3672/624/87/8823/23396/3674/1730/10298/5595/5880/5293/5881/735/3678/2909/4659/2245…	225
hsa04120	Genetic Information Processing	Folding, sorting and degradation	hsa04120	Ubiquitin mediated proteolysis	140/7680	142/8541	0.985915492957746	1.09644586267606	3.46116220956492	3.61795841969537e-05	0.0006259068066073	0.000350370710117868	84447/22888/991/10055/9021/6500/9690/6502/54926/9246/25898/23295/51529/8450/7327/10277/331/7326/29882/326/51619/10477/27338/55585/23759/64682/4734/10401/55294/7318/51434/55120/134111/9354/330/672/64326/9820/5071/246184/8945/6233/7311/7329/7337/51343/55284/7320/8697/10273/7314/7334/26259/118424/1161/9886/55958/83737/55070/25906/92912/119504/8651/1643/867/26272/57448/996/7323/64750/4281/51465/7322/…	140
hsa04371	Environmental Information Processing	Signal transduction	hsa04371	Apelin signaling pathway	138/7680	140/8541	0.985714285714286	1.09622209821429	3.42831972942814	4.37098105355784e-05	0.000686739563551177	0.000384423728912128	8877/4843/2771/5571/112/81631/111/3265/94235/440738/207/23533/51806/8678/6263/4207/10672/91860/6199/53632/6548/5289/6198/107/2785/6547/2793/85366/23236/6261/2784/2773/6543/6237/4087/108/2786/3708/5564/196883/5140/4089/4846/59/2787/7046/5595/2790/2475/163688/113/10681/6194/4893/5327/187/109/5604/51422/5331/2782/6546/55970/4088/100271849/4842/2783/5054/9759/59345/208/5565/3710/2776/4633/801/5594/81…	138
hsa04151	Environmental Information Processing	Signal transduction	hsa04151	PI3K-Akt signaling pathway	346/7680	362/8541	0.955801104972376	1.06295536947514	3.65548434123708	4.51486823757437e-05	0.000686739563551177	0.000384423728912128	5623/4254/1284/5154/1292/2064/1129/55012/1311/1902/2246/3570/3565/6850/3265/9180/1287/94235/5106/7057/3443/3454/1298/207/3680/1945/23533/3479/3569/26291/4803/8515/3667/6256/5970/6199/7423/1286/3643/6198/7060/63923/1280/1128/1442/1943/28227/3815/2277/2785/7099/3918/2323/6654/4909/3164/2793/5521/7448/7422/598/1017/2998/5515/7424/1950/5518/1147/2254/5525/7010/2784/1282/3566/5747/842/7531/2786/3911/3…	346
hsa05165	Human Diseases	Infectious disease: viral	hsa05165	Human papillomavirus infection	319/7680	333/8541	0.957957957957958	1.0653540259009	3.63315359450252	4.69117187142548e-05	0.000686739563551177	0.000384423728912128	1284/1292/10312/55012/1311/3265/7855/5829/1287/7057/7132/51382/3443/1869/3454/1298/207/3680/4799/7484/122011/8515/50855/5970/6199/7976/1387/3661/10474/1286/51606/3659/6198/7060/63923/1280/1740/5925/3993/1499/28227/3105/5590/8321/9636/3918/55502/1857/6654/245973/3996/84612/8717/578/5521/7448/7422/1017/5515/8312/5315/355/8992/11211/534/1950/5518/90423/55534/3516/1147/5525/5610/1282/3955/5747/3135/3…	319
hsa05022	Human Diseases	Neurodegenerative disease	hsa05022	Pathways of neurodegeneration - multiple diseases	458/7680	483/8541	0.94824016563147	1.05454677795031	3.68584447072356	4.89694610774853e-05	0.000686739563551177	0.000384423728912128	177/5335/6712/4843/1432/257202/26100/4695/5709/4725/56171/81631/3265/7384/7855/9821/29982/779/6390/342371/9246/440738/7132/1536/7345/1649/53349/23401/51806/1742/3569/351/4287/8678/64446/7484/7846/4717/6263/27429/637/122011/5609/56901/522/7802/91860/5970/2903/1457/7976/5289/5868/4714/2521/7327/5606/1351/140775/92552/5686/6311/818/1128/1454/120892/1499/2893/4696/5717/5582/8321/1346/6391/1857/4711/1…	458
hsa04110	Cellular Processes	Cell growth and death	hsa04110	Cell cycle	155/7680	158/8541	0.981012658227848	1.09099337420886	3.4478356020161	4.96199106612122e-05	0.000686739563551177	0.000384423728912128	1032/991/90381/4999/6500/6502/1874/1869/51529/1031/701/1387/10403/994/23595/5925/8318/546/55869/23383/1017/5515/9212/29882/5591/7465/5518/80174/5525/9232/4087/9587/7531/64682/902/4089/4172/8243/995/25836/8900/890/51434/10926/10912/85417/2033/1663/494551/23063/246184/4174/4616/23244/25/10274/5516/1027/51343/5529/8697/8555/7709/10459/23047/5527/11200/4088/5526/114799/7043/9088/5347/4175/699/25906/2…	155
hsa04218	Cellular Processes	Cell growth and death	hsa04218	Cellular senescence	154/7680	157/8541	0.980891719745223	1.09085887738854	3.43162266510698	5.42901085640037e-05	0.000722476060120973	0.000404428339100271	4683/1432/3265/1874/1869/207/5810/51806/3569/91860/5970/5606/5925/3105/677/1017/7048/3364/5928/6237/4087/2113/5499/3135/3708/204851/7046/7248/3106/5595/5293/2475/5530/163688/8900/890/10912/85417/132660/3576/4893/4790/4361/4616/8945/5291/4775/823/5604/6300/59341/7417/291/3134/3805/4605/1978/5534/11200/4088/10111/7043/5054/678/5295/208/3710/7419/801/5594/292/776/1875/55957/896/22800/7416/2309/4193/…	154
hsa05032	Human Diseases	Substance dependence	hsa05032	Morphine addiction	91/7680	91/8541	1	1.11211	3.21101432272876	5.98491408806409e-05	0.000754534380508987	0.000422373976311694	2560/2771/112/5142/2775/5144/140679/111/94235/134/9568/4988/107/2785/2569/5582/5138/2793/2550/5153/3765/2784/2773/108/2786/196883/5140/8622/2787/409/2790/113/10681/5579/2868/2556/3762/2568/109/2782/5139/157/55970/3760/3763/2869/2783/59345/51764/774/2870/2555/773/5566/10846/2561/27115/5151/5143/5150/115/200959/408/5567/5568/2570/2778/54331/2564/55879/2792/2557/2567/2558/5136/2554/5137/2566/2559/25…	91
hsa05166	Human Diseases	Infectious disease: viral	hsa05166	Human T-cell leukemia virus 1 infection	217/7680	224/8541	0.96875	1.07735595703125	3.50382487521855	6.10605857059296e-05	0.000754534380508987	0.000422373976311694	112/916/64784/991/111/3265/3725/2002/7132/1869/207/6776/3109/3569/51529/3111/4049/1031/3122/5970/701/115650/1387/3113/8295/10524/107/5925/3105/3117/331/8829/4488/598/1017/29882/7048/7538/1147/6929/4487/5901/5602/9232/4087/2113/108/3135/6722/3118/196883/55697/64682/84699/3560/5599/3120/4089/8061/4215/7046/3106/5595/5293/83660/6513/920/5530/113/8900/890/51434/5423/3115/2648/2033/4893/9519/4790/706/…	217
hsa04921	Organismal Systems	Endocrine system	hsa04921	Oxytocin signaling pathway	152/7680	155/8541	0.980645161290323	1.09058467741935	3.39899974332701	6.49667561175348e-05	0.000775120607471277	0.000433897754106221	27091/2771/5571/112/2775/27092/7226/784/111/3265/3725/779/2002/10369/10398/23533/51806/781/6263/6093/782/59283/91860/53632/387/818/107/5582/57118/85366/23236/6261/3765/2773/4882/5499/108/817/3708/5564/196883/9254/4846/785/5997/57172/5595/5530/163688/113/3770/815/4659/10368/5579/3762/4893/29904/952/4775/109/3768/1938/93589/5604/51422/4637/2983/59285/5331/2977/5598/4878/5534/3760/5021/3763/59284/50…	152
hsa04014	Environmental Information Processing	Signal transduction	hsa04014	Ras signaling pathway	230/7680	238/8541	0.966386554621849	1.07472754726891	3.49188278655992	7.00996896756288e-05	0.000808483087592252	0.000452573435098796	51365/5869/4254/5335/5154/10125/2246/3265/3363/94235/2002/106821730/283455/207/1945/3479/51806/5338/26291/4803/9846/5863/91860/4301/5970/2903/115727/7423/8398/5868/3643/387/27040/1943/3815/2277/2785/5582/2323/6654/4909/2793/7422/598/7424/1950/9462/4763/5900/1147/30814/2254/7010/2784/5602/6237/2113/2786/2251/5599/27/5924/8823/2787/5337/10298/26279/5595/2790/5880/5293/1969/5881/25759/163688/6464/10…	230
hsa04727	Organismal Systems	Nervous system	hsa04727	GABAergic synapse	89/7680	89/8541	1	1.11211	3.17515667642424	7.41967262242205e-05	0.000828131202373558	0.000463572075560495	2560/2771/112/2775/6538/140679/111/94235/779/6540/9568/2571/107/2785/2569/5582/10991/2793/2550/66008/2784/2773/6529/108/2786/196883/18/5334/2787/2790/113/10681/5579/2556/2572/2568/109/23710/2752/2782/55970/27165/3763/2783/59345/10243/776/51764/6714/774/4905/9001/2555/773/5566/6539/54407/2561/115/200959/5567/5568/2570/81539/54331/2564/55879/2792/2557/2567/2558/2554/2566/92745/11345/2559/2563/2788/…	89
hsa04270	Organismal Systems	Circulatory system	hsa04270	Vascular smooth muscle contraction	132/7680	134/8541	0.985074626865672	1.09551072761194	3.32806652375109	7.6883246850034e-05	0.000831300106565992	0.000465345967776521	112/4628/146/111/79784/779/79924/27094/10398/51806/6093/10672/91860/8398/387/4629/107/5582/148/796/85366/23236/10203/30814/5739/4882/5499/108/3778/3708/196883/59/26279/5595/163688/113/4659/5579/84647/5580/8399/10268/1909/23365/109/5604/4637/2983/5320/27345/136/552/5331/5322/2977/369/5588/10242/9826/4878/133/72/3779/2767/135/81579/3710/2776/801/183/5594/100137049/776/4880/1908/64600/54776/283748/2…	132
hsa04911	Organismal Systems	Endocrine system	hsa04911	Insulin secretion	86/7680	86/8541	1	1.11211	3.12063029795819	0.000102407384813683	0.00104214573957453	0.000583373337638316	112/27445/111/779/27094/54795/3767/483/6844/11069/116/818/107/886/5582/486/2645/23236/1131/477/108/817/3778/196883/84699/476/6513/113/815/481/5579/3782/109/3630/27345/885/5331/1388/2740/10242/1386/90993/3783/3779/2767/3710/2776/6514/776/468/478/5566/6262/139760/482/1385/10488/3780/115/5567/5568/5864/2778/480/64764/3781/9586/23439/148327/816/5332/2864/775/157855/778/114/2695/6616/9699/5578/117/683…	86
hsa05412	Human Diseases	Cardiovascular disease	hsa05412	Arrhythmogenic right ventricular cardiomyopathy	86/7680	86/8541	1	1.11211	3.12063029795819	0.000102407384813683	0.00104214573957453	0.000583373337638316	27091/137868/27092/784/779/10369/3680/781/8515/782/59283/2697/1837/1499/6547/1674/51176/489/8910/859/6543/1000/3728/6640/83439/9254/3672/6443/3674/785/1605/3678/10368/3690/3655/1832/3691/93589/284217/59285/3908/1829/487/8082/6444/3675/6546/4842/6641/59284/6932/8516/1495/776/3693/3695/89/3694/6262/3679/55799/6442/3685/3688/6934/3673/60/786/1496/22801/783/1824/5318/6645/71/6445/29119/3676/2010/488/…	86
hsa04926	Organismal Systems	Endocrine system	hsa04926	Relaxin signaling pathway	128/7680	130/8541	0.984615384615385	1.095	3.25971352618274	0.000111783596221008	0.00110506069407054	0.000618591930967384	1284/4843/1432/2771/112/2775/111/3265/1287/94235/3725/207/5609/5970/7423/1286/107/2277/2785/5590/6654/2793/7422/117579/7048/23236/7424/2784/2773/1282/5602/4087/108/4322/2786/196883/84699/5599/59350/4846/59/51289/2787/409/7046/5595/2790/5293/4318/25759/113/6464/10681/122042/2769/4893/4790/5291/109/5604/6300/4792/5331/1388/1285/2782/10022/3640/1386/55970/4842/2783/90993/1278/5295/59345/208/1277/431…	128
hsa05224	Human Diseases	Cancer: specific types	hsa05224	Breast cancer	145/7680	148/8541	0.97972972972973	1.08956661739865	3.28266366885489	0.0001212990621542	0.00116581876403758	0.000652603141414407	2064/2246/3265/7855/3725/1869/207/3479/23401/26291/7484/122011/6199/7976/6198/5925/1499/3815/8321/1857/6654/578/8312/51176/2100/11211/1950/10023/2254/51426/2251/83439/8823/675/51384/4851/5595/5293/25759/2475/6464/10912/8322/7477/2099/388585/672/4893/2253/4616/5291/10683/5604/28514/1855/8313/3480/4855/5241/8600/369/324/7471/2260/8325/7474/4041/4853/2255/6932/23493/3280/5295/208/2932/5594/4791/1643…	145
hsa04350	Environmental Information Processing	Signal transduction	hsa04350	TGF-beta signaling pathway	107/7680	108/8541	0.990740740740741	1.10181206597222	3.1800067911877	0.000127643521939341	0.00119363942137871	0.000668176615557292	6500/5308/56963/9372/1874/4052/7057/90/7050/4092/6093/6199/1387/657/4086/655/3397/6198/387/268/5515/7048/10468/7037/5518/92/2014/4087/269/4091/4089/7044/91/7046/5595/6498/659/2033/3624/79875/2615/57817/3458/353500/60436/3077/5516/3398/25942/2200/4838/1634/4088/4681/7043/148738/25805/653/5594/1875/64750/375387/8454/7036/658/3399/8200/3625/285704/8646/4609/9241/650/9611/4090/9765/7040/656/6667/4756…	107
hsa04146	Cellular Processes	Transport and catabolism	hsa04146	Peroxisome	83/7680	83/8541	1	1.11211	3.06517381503481	0.000141327084794334	0.00128682029839052	0.00072033749590464	51555/4843/1610/55711/215/54511/26061/5264/373156/23305/196743/54363/5824/5191/5827/3417/10455/225/847/10901/5195/1384/4598/51703/51268/55825/3155/5826/255027/7498/2182/11001/9409/6648/1962/5825/3295/189/84188/5192/8504/5189/8310/5194/2181/8443/283927/84769/8799/5052/23417/10654/51179/6647/25824/26063/5828/8540/2180/51/1891/5830/2053/83594/390916/23600/92960/570/11264/54677/10478/25961/8800/8528/…	83
hsa04550	Cellular Processes	Cellular community - eukaryotes	hsa04550	Signaling pathways regulating pluripotency of stem cells	141/7680	144/8541	0.979166666666667	1.0889404296875	3.21459572164924	0.000172799324539174	0.00149471415726386	0.000836712518821264	9869/1432/56916/3265/7855/7547/3231/90/207/3479/5460/7484/7976/657/4086/3397/1499/3198/8321/84333/1857/5462/8312/3670/11211/92/6929/4087/3976/4089/51384/7044/91/5595/6498/5293/8322/659/7477/3624/4893/5080/5291/7994/648/5604/6300/1855/8313/9314/84108/3480/2103/2263/3398/2261/324/7471/2260/8325/1749/7474/4838/3175/4088/6932/6774/5295/208/2932/5594/5978/89780/3720/10000/9421/10336/4762/7476/8820/560…	141
hsa05017	Human Diseases	Neurodegenerative disease	hsa05017	Spinocerebellar ataxia	141/7680	144/8541	0.979166666666667	1.0889404296875	3.21459572164924	0.000172799324539174	0.00149471415726386	0.000836712518821264	6712/26100/5709/4654/9821/29982/342371/207/4287/8678/2903/5289/92552/10524/5686/6311/5717/5582/55102/23236/5690/489/3516/6261/55062/5602/5706/3708/11317/5599/10528/5691/4217/5173/5293/5683/2475/7979/116444/5579/9706/11047/5719/5682/2906/9519/5692/22863/5291/5700/9861/8408/7417/5331/9776/291/487/7222/10213/5714/5707/2259/3752/6511/10105/4976/5705/5295/208/23130/5687/3710/2776/7419/115209/292/14622…	141
hsa04144	Cellular Processes	Transport and catabolism	hsa04144	Endocytosis	242/7680	252/8541	0.96031746031746	1.06797805059524	3.27134144929916	0.000228535335995406	0.00184766532235158	0.00103428785918068	5869/1175/8853/55738/57132/1173/9829/22905/8394/9727/9815/3265/23527/55048/9372/6456/147179/116985/2060/5338/1601/8218/64411/116983/92421/11267/23550/375/50855/3310/832/29934/858/7879/11031/253725/51160/5868/155382/387/1211/3105/7456/5590/3577/10097/10095/89853/50807/3304/84612/80230/55680/7048/25978/10617/7037/857/9146/10093/859/4087/829/3135/26119/84313/5867/2348/9525/116987/116986/3560/4734/66…	242
hsa04071	Environmental Information Processing	Signal transduction	hsa04071	Sphingolipid signaling pathway	120/7680	122/8541	0.983606557377049	1.09387807377049	3.11904614630242	0.000234963220183437	0.00184766532235158	0.00103428785918068	4363/8877/6609/55012/1432/2771/3265/7132/29956/207/134/5338/6093/2207/9846/637/10672/5970/1903/387/28227/5590/5582/8717/5521/5515/2205/23236/5518/5525/2773/5602/3827/5599/624/4846/56624/81537/5337/4217/5595/5880/5293/125981/5881/340485/8879/427/5579/123099/4985/166929/4893/4790/8698/5291/5604/6300/5516/5331/5529/53637/10558/5527/79603/5526/140/6610/5295/208/165679/2776/5594/259230/253782/2206/100…	120
hsa04660	Organismal Systems	Immune system	hsa04660	T cell receptor signaling pathway	120/7680	122/8541	0.983606557377049	1.09387807377049	3.11904614630242	0.000234963220183437	0.00184766532235158	0.00103428785918068	4690/5335/10125/55012/1432/916/1493/3565/4793/3265/3725/106821730/207/7409/5609/5970/387/27040/28227/7410/6654/5521/5515/5518/1147/5525/5602/29851/5599/5788/10298/6885/5595/5293/920/5530/8915/4893/10892/4790/3937/3586/3702/5291/4775/5604/3458/6300/4792/5516/5529/5588/5527/5534/5526/9020/3567/3932/1437/5295/208/2932/5594/2353/915/9402/7535/3551/10000/1739/7006/926/925/84433/5603/5777/5063/919/5532…	120
hsa04919	Organismal Systems	Endocrine system	hsa04919	Thyroid hormone signaling pathway	120/7680	122/8541	0.983606557377049	1.09387807377049	3.11904614630242	0.000234963220183437	0.00184766532235158	0.00103428785918068	5335/5211/3265/5333/207/483/7067/6256/6548/1387/1499/84812/5582/4624/486/23236/489/9440/477/842/1734/113026/6567/4851/9282/5595/476/5293/6513/2475/23389/481/5579/3690/2648/2099/2033/4893/117247/5291/90390/5604/51196/10231/5331/4855/89869/4625/487/9968/10499/5350/25942/4853/5208/5295/208/6258/2932/5594/6714/478/4193/2626/10000/7068/5566/7249/9862/595/482/5605/6009/3685/5213/6257/3845/5894/60/6772/…	120
hsa04390	Environmental Information Processing	Signal transduction	hsa04390	Hippo signaling pathway	153/7680	157/8541	0.974522292993631	1.08377537818471	3.16408803211614	0.00025456447549035	0.00195731796710358	0.00109566932140876	2246/7855/1742/4092/7484/92597/154796/50855/85407/7976/657/4086/655/3397/7004/1740/3993/1454/1499/268/5590/60485/8321/1857/3996/84612/5521/5515/8312/51176/7003/7048/11211/5518/8463/4087/5499/7531/83439/85409/4089/51384/84962/122786/7046/332/56288/8322/659/330/7477/25937/166824/9231/23513/8945/353500/1855/8313/5516/3398/84552/324/7471/8325/7474/102800317/4088/7159/126374/7043/6932/5054/9113/11186/…	153
hsa04915	Organismal Systems	Endocrine system	hsa04915	Estrogen signaling pathway	136/7680	139/8541	0.97841726618705	1.08810701438849	3.12776788455309	0.000268083836998508	0.00201645668698878	0.00112877405052003	2771/112/3880/2775/111/3265/3861/3725/207/51806/9568/3310/91860/4988/54474/25984/107/3886/6654/3304/2550/5914/23236/2100/3866/3884/3765/2773/3858/7031/108/3708/196883/84699/4846/1839/8687/5595/5293/4318/25759/163688/113/6464/3868/2852/2099/5580/3762/4893/3881/3872/5291/109/5604/125115/2289/8688/5331/5241/1388/10499/1386/3760/3763/7039/90993/8689/353288/390792/5295/208/3710/2776/801/4313/5594/1471…	136
hsa05205	Human Diseases	Cancer: overview	hsa05205	Proteoglycans in cancer	197/7680	204/8541	0.965686274509804	1.07394875919118	3.19263333451538	0.000283568653512599	0.00208754795990126	0.00116856959118294	5335/2064/1432/2316/3265/7855/5829/84309/2002/7057/3236/207/7409/3479/967/8826/7484/6093/6469/117581/6199/6548/858/7976/7023/6198/387/818/1499/5582/7099/7410/8321/6654/10855/7448/7422/355/11211/857/5329/859/6237/4087/5499/287/5747/817/3708/6383/2065/51384/1839/1975/7291/5595/5293/4318/3678/2475/1514/2066/815/4659/8322/5579/6194/3690/7477/2099/3059/4893/60495/3339/23365/5291/5604/6300/1655/51196/3…	197
hsa04910	Organismal Systems	Endocrine system	hsa04910	Insulin signaling pathway	135/7680	138/8541	0.978260869565217	1.08793308423913	3.1101593248361	0.000292567063651636	0.00210892091715554	0.00118053376561186	10211/5571/9021/3265/5106/2002/1398/207/5256/5507/79660/51806/3667/91860/5255/6199/53632/3632/3643/1399/6198/5260/5590/2872/6654/2998/2645/3099/5313/10603/6720/5602/89801/8569/5499/2889/5564/5140/5599/5577/3636/8835/10580/7248/5595/5293/25759/2475/163688/6464/6194/4893/5509/5291/5836/5604/51422/3630/5576/9322/23265/369/5261/57521/1978/5792/80201/5295/208/5565/2932/801/5594/8651/31/867/253314/3551…	135
hsa04971	Organismal Systems	Digestive system	hsa04971	Gastric acid secretion	76/7680	76/8541	1	1.11211	2.93185991640177	0.00029953076815827	0.00211505399556656	0.00118396694610358	2771/112/111/483/51806/887/3274/91860/6548/818/107/5582/85366/3773/23236/1131/477/2773/108/817/3708/196883/476/389015/163688/113/815/481/5579/760/6522/3766/109/5331/115111/9992/3772/3710/2776/801/478/3759/2520/5566/810/54207/482/808/7430/3776/91807/3758/60/115/495/5567/805/4638/5568/3709/71/2778/480/496/6752/1080/23439/3784/816/5332/6750/114/5578/340156/5330/2770	76
hsa05410	Human Diseases	Cardiovascular disease	hsa05410	Hypertrophic cardiomyopathy	98/7680	99/8541	0.98989898989899	1.1008759469697	3.01502222390316	0.000310012898149957	0.0021452892551977	0.00120089206862299	27091/137868/5571/27092/784/779/70/7169/10369/3680/3479/3569/781/7273/8515/782/59283/53632/1837/4624/6547/1674/489/8910/859/6543/7168/5564/6640/9254/3672/6443/3674/785/7139/1605/3678/10368/3690/7134/3655/3691/93589/284217/51422/59285/3908/4625/487/8082/6444/3675/6546/7171/4842/6641/7043/59284/5565/4633/183/8516/776/3693/3695/3694/1636/6262/3679/5562/4634/55799/6442/3685/3688/3673/60/786/22801/783…	98
hsa04141	Genetic Information Processing	Folding, sorting and degradation	hsa04141	Protein processing in endoplasmic reticulum	165/7680	170/8541	0.970588235294118	1.07940027573529	3.12295531376269	0.000341682580689832	0.00231808182193494	0.00129761805669616	4780/84447/91319/6500/54788/79748/10484/23645/23471/1649/1410/7993/4287/91445/5609/29927/7466/3310/23193/5589/285126/7327/5886/10294/92552/267/10277/3304/578/10970/7326/80331/55829/56893/55666/258010/57134/51619/51726/11231/5602/5887/80343/5599/573/5611/4217/22872/64374/55757/9451/9871/80700/10808/23640/58505/6748/55968/51009/6238/6184/10960/1650/5071/84061/821/81567/51035/823/9373/50613/55768/95…	165
hsa00562	Metabolism	Carbohydrate metabolism	hsa00562	Inositol phosphate metabolism	73/7680	73/8541	1	1.11211	2.87290262701512	0.000413200803914283	0.00274937457989119	0.00153904752874956	5335/51477/22876/3612/9562/8394/3631/253430/51763/5333/3613/3632/5289/9651/84812/27124/200576/23007/23236/3705/113026/3636/80271/23396/55361/5293/10423/5291/55586/56623/8871/51196/5331/89869/4534/8776/22908/138429/55613/3706/55300/8821/9108/5286/3635/9896/8897/4329/5728/5287/7167/3633/8395/5298/4952/5297/64419/8396/5290/8867/8898/5305/5288/5332/64768/3628/79837/9110/3707/5294/5330/9107/5336	73
hsa04142	Cellular Processes	Transport and catabolism	hsa04142	Lysosome	130/7680	133/8541	0.977443609022556	1.08702420112782	3.02083833414686	0.000451857707713061	0.00292013580352861	0.00163463640964181	11154/6609/10312/10577/3373/3920/2588/2717/967/1176/8218/8906/27074/3425/2720/6448/51606/1201/1211/2519/6272/23457/8692/23431/84572/1497/54/8372/1520/3482/968/1200/9114/2760/9516/3916/26088/411/1514/2799/427/9741/3073/537/58511/5641/1515/9583/9179/164/5476/5660/1519/535/285362/8120/4669/50617/23062/1512/2990/4668/8943/1777/8546/1510/23335/10947/2548/410/1511/4125/22901/1508/26985/4758/1657/768239…	130
hsa05226	Human Diseases	Cancer: specific types	hsa05226	Gastric cancer	146/7680	150/8541	0.973333333333333	1.08245	3.04266303839103	0.000455743738122962	0.00292013580352861	0.00163463640964181	2064/2246/3265/7855/1869/207/23401/26291/7484/122011/6469/6256/6199/7976/6198/5925/1499/8321/1857/6654/578/1017/8312/51176/7048/11211/1950/10023/2254/51426/4087/3728/2251/83439/4089/8823/51384/7046/5595/5293/25759/2475/6464/10912/8322/7477/83998/4893/2253/4616/5291/5604/1855/8313/4292/1027/369/2263/324/7471/8325/7474/4041/4088/4583/7015/7043/2255/6932/5295/208/6258/1045/2932/5915/5594/1495/1643/8…	146
hsa04912	Organismal Systems	Endocrine system	hsa04912	GnRH signaling pathway	92/7680	93/8541	0.989247311827957	1.10015120967742	2.90020495770241	0.000557682318113087	0.00350832876485688	0.00196389562742216	1432/112/4216/111/3265/3725/779/10746/2002/2798/51806/5338/5609/91860/5606/4323/818/107/6654/23236/5602/108/817/3708/196883/5599/1839/5337/4215/5595/163688/113/2797/815/5579/5580/4893/2488/109/5604/6300/5331/5598/1081/2767/3710/2776/801/4313/5594/100137049/776/6714/468/283748/5603/5566/810/5608/5600/1958/808/5605/998/3845/5894/4214/115/2885/5567/805/5568/255189/3709/2778/6416/1956/8605/816/5332/7…	92
hsa04924	Organismal Systems	Endocrine system	hsa04924	Renin secretion	69/7680	69/8541	1	1.11211	2.79242471306776	0.000634414153152474	0.00380526706158028	0.00213011603082072	9635/2771/112/111/779/155/134/154/51806/91860/116/5153/23236/2773/3778/3708/5140/5530/163688/153/84876/5972/1909/358/2983/5331/2977/5139/4878/5534/5593/1179/3710/2776/801/183/776/1508/1908/3759/1636/5566/5532/810/808/4881/1385/5535/5567/805/5568/5732/3709/1907/2778/1906/22802/185/5136/5137/2982/5734/5332/775/778/117/5330/5533/2770	69
hsa05031	Human Diseases	Substance dependence	hsa05031	Amphetamine addiction	69/7680	69/8541	1	1.11211	2.79242471306776	0.000634414153152474	0.00380526706158028	0.00213011603082072	111/3725/51806/91860/6571/2903/4128/818/2893/5582/5499/817/84699/5173/6531/5530/163688/815/116444/7054/5579/2906/1388/1644/1386/5534/90993/801/776/814/2353/468/2354/5566/2904/5532/810/808/1385/116443/2905/6570/10488/5535/5567/805/84152/5568/23237/2778/64764/3066/2890/9586/2891/23411/148327/816/5500/775/2892/1812/5578/4129/2902/5533/5501/3065/6804	69
hsa04062	Organismal Systems	Immune system	hsa04062	Chemokine signaling pathway	186/7680	193/8541	0.963730569948187	1.07177380181347	3.01204430052959	0.000641956286919866	0.00380526706158028	0.00213011603082072	9547/5335/2771/6367/112/4793/111/3265/5829/94235/6362/6360/729230/1398/6369/207/7409/23533/6355/6093/5970/1399/5197/387/107/6364/2826/6361/2785/6372/5590/3577/7410/5473/6654/1237/3055/2793/1236/5196/10344/23236/1147/10850/2784/2773/5747/108/2786/196883/6356/4067/1230/2787/409/5595/2790/5880/5293/5881/25759/113/6464/56288/10681/5579/2868/6358/5580/3576/4893/6352/4790/6348/6351/3702/5291/7852/109/1…	186
hsa05132	Human Diseases	Infectious disease: bacterial	hsa05132	Salmonella infection	240/7680	251/8541	0.956175298804781	1.06337151394422	3.04341829960732	0.000648875019171204	0.00380526706158028	0.00213011603082072	5869/29109/27072/1432/3839/54106/3071/2316/3265/51143/6500/64601/838/9842/3725/1780/7132/10398/207/8795/8655/3569/29108/7846/79792/10640/5609/10392/375/5970/103910/60412/7879/5289/10333/5868/26999/5606/2597/387/4636/1499/10097/7099/10095/388/6993/8717/578/10810/51176/6188/7278/5216/10627/1147/10093/5602/6237/8677/5217/10006/5599/83439/64837/5788/11258/8797/3606/9648/6885/5595/113146/127829/5293/7…	240
hsa04659	Organismal Systems	Immune system	hsa04659	Th17 cell differentiation	107/7680	109/8541	0.981651376146789	1.0917036983945	2.87768180412465	0.000771614410758313	0.00444964310203961	0.00249082546630754	5335/1432/3570/3459/916/3565/4793/30009/3725/10148/6776/3109/861/3569/3111/50616/6256/3122/5970/3605/3113/3460/27040/3117/5914/7048/112744/2625/1147/5602/3566/4087/3118/3560/5599/3120/4089/7046/5595/920/2475/5530/50615/3115/4790/50943/4775/3458/6300/4792/3127/3561/5588/3556/3559/3108/5534/4088/3932/6774/3123/6258/5594/3112/2353/915/7535/3551/3320/5603/919/5532/5600/51561/4794/3594/6095/3717/3572/…	107
hsa04720	Organismal Systems	Nervous system	hsa04720	Long-term potentiation	67/7680	67/8541	1	1.11211	2.75133246384133	0.000786038683795892	0.00445851450153079	0.00249579150678937	3265/51806/91860/2903/1387/818/107/5582/6197/23236/27330/5499/817/3708/5595/5530/163688/815/5579/2033/2906/4893/5604/5331/369/6195/6196/5534/3710/2776/801/5594/814/468/5502/10411/5566/2904/5532/810/808/5605/2911/2905/3845/5894/5535/5567/805/5906/5568/3709/2890/2891/816/2915/673/5500/5332/5908/775/114/5578/2902/5330/5533/5501	67
hsa04512	Environmental Information Processing	Signaling molecules and interaction	hsa04512	ECM-receptor interaction	88/7680	89/8541	0.98876404494382	1.09961376404494	2.82125654496827	0.000823093055760021	0.00452974637866357	0.00253566575501703	1284/1292/1311/1287/7057/1298/9900/948/3680/8515/1286/7060/63923/1280/1758/2811/3918/7448/1282/3911/3910/3672/3674/255743/2815/1605/3678/3371/3690/3915/3655/3339/158326/375790/3691/284217/131873/7450/3908/22987/1293/960/1285/3675/1299/56955/1278/1277/8516/3693/3695/2335/3694/6382/10319/5649/3679/51206/1288/3913/3685/3688/3673/1291/80144/6385/22801/341640/9899/7059/961/3381/1834/7058/1297/3161/391…	88
hsa04611	Organismal Systems	Immune system	hsa04611	Platelet activation	123/7680	126/8541	0.976190476190476	1.08563058035714	2.8919785635515	0.000824780409987876	0.00452974637866357	0.00253566575501703	10125/1432/2771/112/6850/111/6915/207/695/23533/2212/6093/2207/10672/103910/387/107/5590/2811/85366/23236/10627/5739/2773/5499/108/3708/196883/6786/4067/4846/3674/2815/5028/5595/5293/83660/113/2909/4659/3690/84876/3937/2149/23365/5291/109/6300/83706/5742/2983/7450/54518/5331/2977/5593/10235/8673/1278/5295/208/3710/2776/1277/5594/100137049/6714/11093/6916/10000/283748/5603/9002/5566/7094/51206/560…	123
hsa04148	Cellular Processes	Transport and catabolism	hsa04148	Efferocytosis	152/7680	157/8541	0.968152866242038	1.07669187898089	2.8965533991253	0.000952231193496448	0.00514799988984017	0.00288175229610767	177/5869/8877/27072/389668/286410/1432/203859/23166/50636/64601/1847/5627/7057/1398/405/948/55113/126129/1788/6256/7376/161291/7879/8398/5868/1399/818/343702/10396/384/682/89790/5467/55423/489/84466/4240/4035/5747/575/817/23200/102/5087/1051/5595/64284/6513/8578/57617/26762/815/3690/8754/3586/840/4775/5604/6300/84868/24145/1375/51454/55754/80824/712/487/558/5029/23339/196527/2057/6566/114786/2993…	152
hsa04927	Organismal Systems	Endocrine system	hsa04927	Cortisol synthesis and secretion	65/7680	65/8541	1	1.11211	2.7096369463703	0.000973849385435277	0.00518387519016316	0.00290183460599338	1583/8913/1584/112/111/779/4158/107/3283/3164/8912/23236/2516/108/3708/196883/84699/5087/8622/949/113/84876/3284/1586/109/1589/57552/5331/1388/1386/90993/2767/3710/2776/183/776/3777/468/5566/6770/3776/1385/10488/5151/115/56246/5567/5568/3709/5443/8911/2778/6667/64764/190/185/3739/3949/9586/148327/5332/775/778/114/5330	65
hsa05414	Human Diseases	Cardiovascular disease	hsa05414	Dilated cardiomyopathy	103/7680	105/8541	0.980952380952381	1.09092633928571	2.79978086011959	0.00110685228554858	0.00580258925454255	0.00324817895599583	27091/137868/112/27092/784/111/779/70/7169/10369/3680/3479/781/7273/8515/782/59283/1837/107/4624/6547/1674/489/8910/859/6543/108/7168/196883/6640/9254/3672/6443/3674/785/7139/1605/3678/113/10368/3690/153/7134/3655/109/3691/93589/284217/59285/3908/4625/487/8082/5350/6444/3675/6546/7171/4842/6641/7043/59284/4633/183/8516/776/3693/3695/3694/5566/6262/3679/4634/55799/6442/3685/3688/3673/60/786/115/22…	103
hsa04530	Cellular Processes	Cellular community - eukaryotes	hsa04530	Tight junction	164/7680	170/8541	0.964705882352941	1.07285845588235	2.86565380086203	0.00114683401945222	0.00589637767591695	0.00330067992810684	51762/79778/2064/5571/4628/79784/909/3725/10398/154810/861/7846/9414/6093/5609/154796/50855/4301/53632/103910/9069/387/4629/1740/3993/153562/23370/1365/5590/10097/10095/644672/7122/3996/84612/5521/5515/24146/83700/7278/10627/5518/10093/912/5602/5564/5599/4734/87/100506658/1366/5010/9075/4217/23562/53842/79861/11346/56288/10109/3059/23513/84952/51422/27134/4637/57530/5516/84552/150084/7277/653857/…	164
hsa04152	Environmental Information Processing	Signal transduction	hsa04152	AMPK signaling pathway	119/7680	122/8541	0.975409836065574	1.08476242315574	2.81618378687121	0.00115882567041142	0.00589637767591695	0.00330067992810684	55012/5571/5211/5862/5106/207/948/3479/126129/92335/3667/81617/6199/53632/5209/3643/6198/28227/79602/3952/5210/3953/148/5521/2998/5515/5518/6720/5525/5564/3156/84699/7248/6885/5293/2475/8900/890/6319/29904/5291/1938/1994/51422/3630/8408/1375/3480/5516/5529/57521/5527/1978/6794/5526/90993/5208/5295/208/9230/23216/5565/10645/55437/31/2309/10000/1374/8660/5105/32/7249/23417/5562/5522/595/2203/84335/…	119
hsa05135	Human Diseases	Infectious disease: bacterial	hsa05135	Yersinia infection	134/7680	138/8541	0.971014492753623	1.07987432065217	2.82512396034847	0.00121271995032808	0.00608117540309444	0.00340412617635953	5335/1432/8935/8394/9815/5829/3725/1398/207/7409/147179/2212/3569/29108/6093/5609/5970/10163/3661/5606/1399/387/27040/7456/10097/7099/7410/10095/6197/3984/27330/1147/10093/5602/5747/5599/23396/3606/6885/5595/5880/5293/5881/3678/920/10109/3576/8874/4790/3937/3586/23365/5291/4775/3456/5604/6300/4792/114548/391/6195/653857/10454/6196/8976/2533/3932/29110/5586/9564/10458/23118/5295/10094/208/81873/29…	134
hsa04330	Environmental Information Processing	Signal transduction	hsa04330	Notch signaling pathway	62/7680	62/8541	1	1.11211	2.64590001143346	0.00134282731208471	0.00663740357116155	0.00371549211163287	9541/342371/171558/1487/1387/8650/1857/113878/55534/3516/3955/84441/11317/7088/4851/9794/2648/388585/2033/1840/10683/102723796/28514/7089/1855/4855/151636/23013/4853/23493/83737/3280/5986/1488/5663/51107/6868/54567/9253/7090/1856/3714/6310/4854/79816/7091/5664/196403/23385/23220/83464/26508/55851/3066/9612/182/8850/441478/22938/4242/23462/3065	62
hsa04722	Organismal Systems	Nervous system	hsa04722	Neurotrophin signaling pathway	117/7680	120/8541	0.975	1.08431	2.77765653664687	0.00137208075566446	0.00668647804873102	0.0037429630695665	5335/1432/4793/3265/3725/1398/57498/207/51806/4803/5609/397/3667/91860/5970/1399/387/818/9500/6272/6197/6654/4909/10603/27330/10019/4145/5602/817/7531/2889/5599/4217/4215/5595/5293/25759/163688/9252/6464/815/5580/10782/4893/4790/5291/25970/5604/27018/6300/4792/25/5598/6195/6196/3656/356/396/5295/11108/208/5663/2932/801/5594/51135/814/4914/468/8767/3551/2309/10000/3654/5603/5879/810/5600/4794/808/…	117
hsa03083	Genetic Information Processing	Chromosome	hsa03083	Polycomb repressive complex	82/7680	83/8541	0.987951807228916	1.09871046686747	2.6988352964418	0.00147057918543365	0.00706694997444503	0.00395594400759929	85015/51460/83746/6500/57332/26053/10138/221937/100170841/1387/1912/11335/84333/54881/2146/6045/9212/51619/5928/8535/55777/23269/55252/23512/2145/22955/2033/22992/84733/4149/121536/648/84108/7528/404281/3607/10389/114785/7874/1876/84458/7323/5931/11091/7322/3720/10336/57713/84678/80012/8726/63035/5252/26013/7703/8314/64319/91133/23429/22823/54880/26147/3054/54554/80816/1911/7027/3066/84456/6322/1…	82
hsa04933	Human Diseases	Endocrine and metabolic disease	hsa04933	AGE-RAGE signaling pathway in diabetic complications	99/7680	101/8541	0.98019801980198	1.09008740717822	2.71995375898549	0.00158353245644989	0.00750550999906385	0.00420144155712731	177/1284/5335/1432/3265/1287/3725/5333/1536/207/6776/7056/3569/5970/7423/7412/1286/84812/2277/5590/7422/7048/23236/7424/1282/5602/4087/5599/113026/4089/4846/7046/5595/5293/5579/5580/3576/4893/4790/5291/6300/51196/5331/1027/1285/50507/5292/4088/7043/5054/6774/1278/5295/208/836/183/1277/4313/5594/10000/3383/2335/5603/5879/3552/1288/5600/1958/595/6401/3717/998/3845/6347/1281/6772/6777/2152/1019/7040…	99
hsa04730	Organismal Systems	Nervous system	hsa04730	Long-term depression	60/7680	60/8541	1	1.11211	2.60256745496114	0.00166345147489307	0.00777775959882436	0.00435384169815541	1392/2771/2775/3265/1394/2781/3479/10672/5582/5515/23236/5518/6261/2773/3708/4067/5595/10842/5579/4893/5604/2983/3480/5516/5331/2977/369/5593/4842/2767/3710/2776/5594/100137049/283748/2768/773/5605/2911/3845/5894/255189/3709/2778/5519/2895/8605/5592/2890/2891/2982/673/5332/2892/8681/5578/123745/5321/5330/2770	60
hsa04072	Environmental Information Processing	Signal transduction	hsa04072	Phospholipase D signaling pathway	144/7680	149/8541	0.966442953020134	1.07479026845638	2.75051145732359	0.00176122779626711	0.00812513090011225	0.00454829353702663	4254/8877/5335/5154/2912/112/1902/8394/6850/111/3265/207/23533/5338/160851/8613/2207/9846/375/10672/11069/3643/387/107/5737/3815/3577/2916/6654/139189/56894/2205/23236/1950/554/5900/8612/6237/108/196883/23396/10554/5337/7248/5595/5293/25759/2475/113/10161/6464/55326/3576/4893/2149/1606/1608/5291/109/5604/3630/552/5331/2913/2917/57121/8526/10555/5295/208/1609/183/5594/100137049/5898/2206/22800/100…	144
hsa05010	Human Diseases	Neurodegenerative disease	hsa05010	Alzheimer disease	368/7680	391/8541	0.941176470588235	1.04669117647059	2.82261965184032	0.00183523989969379	0.00835517112229017	0.00467706567234984	177/91252/4843/26100/4695/5709/4725/3265/7384/7855/9821/29982/779/6390/7132/1536/207/1649/23401/51806/3569/351/8678/7484/7846/4717/6263/27173/637/122011/5609/56901/522/3667/91860/5970/2903/1457/7976/5289/4714/1351/3643/2597/5686/1128/1454/1499/4696/5717/25825/8321/1346/6391/1857/4711/518/55102/374291/4700/8312/355/23236/5690/7278/11211/1131/489/3416/9167/4712/1147/1139/10023/55062/4035/5610/5602/…	368
hsa04750	Organismal Systems	Sensory system	hsa04750	Inflammatory mediator regulation of TRP channels	97/7680	99/8541	0.97979797979798	1.08964251893939	2.67927285867386	0.00189208160932496	0.00850208099774592	0.00475930302277228	5335/1432/112/111/41/3479/51806/4803/162514/91860/7442/8398/5606/818/107/5582/9311/40/23236/623/5602/239/3827/5499/108/817/3708/196883/5599/624/5293/163688/113/815/1573/5579/5580/79054/5291/109/6300/59341/3269/5331/5588/3556/5029/55515/3357/5295/3710/2776/801/100137049/4914/6714/283748/5603/3356/5566/810/5608/5600/808/51393/3554/5583/3358/115/5567/805/5568/5732/255189/3709/5581/5290/2778/8989/518…	97
hsa01200	Metabolism	Global and overview maps	hsa01200	Carbon metabolism	113/7680	116/8541	0.974137931034483	1.08334792564655	2.69927296582182	0.00191911458444687	0.00851299546434123	0.00476541273330936	6888/1431/50/5211/2821/6472/6390/9104/387712/2747/5631/9563/54363/35/5634/2597/2539/2098/6391/2645/3417/5315/3099/2023/5313/847/2806/26275/5226/5723/10873/2731/8802/5223/5224/229/26227/230/10993/2746/2027/3420/4190/26007/84706/189/4200/2653/29968/80201/83440/221823/8310/8277/6389/3419/5096/137362/729020/5162/6120/2026/1738/3421/1743/55902/51179/2203/5230/3098/4329/5213/6470/25796/84532/51/7167/12…	113
hsa04726	Organismal Systems	Nervous system	hsa04726	Serotonergic synapse	112/7680	115/8541	0.973913043478261	1.08309782608696	2.67938933770174	0.0020860055917433	0.00902197418428975	0.00505032932737851	2560/2771/3351/170572/2775/111/3265/3363/94235/779/3354/351/1565/3359/200909/6571/4128/9177/3751/2785/3361/5582/2793/23236/3765/2784/2773/239/2786/3708/7220/3360/2787/260293/5595/2790/7166/1573/10681/5579/3762/4893/1562/3362/5604/5742/5331/369/2782/1644/1557/55970/3760/3763/2783/3357/59345/121278/285242/836/5743/3710/2776/5594/1558/100137049/776/51764/774/283748/3356/10411/773/5566/2561/3358/3845…	112
hsa04928	Organismal Systems	Endocrine system	hsa04928	Parathyroid hormone synthesis, secretion and action	112/7680	115/8541	0.973913043478261	1.08309782608696	2.67938933770174	0.0020860055917433	0.00902197418428975	0.00505032932737851	2771/112/5142/64386/5144/111/632/5338/6256/10672/9365/4323/4666/387/107/5582/50964/23236/2625/65266/2773/846/6569/5745/108/4322/3708/196883/84699/1839/27347/409/5337/5595/113/5579/860/109/5604/5331/8600/369/1388/56302/9826/2260/3727/1386/4041/65125/90993/1591/2767/6258/65267/3710/2776/4325/10893/5594/4208/2353/468/5744/2768/5566/142680/1958/1385/6257/5894/10488/5143/115/9935/408/5567/5568/6446/37…	112
hsa04060	Environmental Information Processing	Signaling molecules and interaction	hsa04060	Cytokine-cytokine receptor interaction	282/7680	298/8541	0.946308724832215	1.0523988045302	2.74976025566484	0.00225251001763353	0.00962183291482967	0.00538611882059221	9547/6367/11009/8794/3570/3459/3565/8741/1271/10673/9180/768211/6362/6360/729230/7132/3443/3454/90/6369/10148/8795/3569/51330/6355/4803/8809/4049/50616/3623/90865/115650/657/8742/23495/3605/655/3460/5197/27190/6364/1442/3952/2826/6361/268/6372/3577/3953/5473/3588/1237/9210/8764/1236/355/5196/7048/10344/112744/26525/92/10850/84639/3566/282617/608/269/3575/10220/6356/3560/386653/53342/56300/3976/26…	282
hsa01212	Metabolism	Global and overview maps	hsa01212	Fatty acid metabolism	57/7680	57/8541	1	1.11211	2.53622044385962	0.00229325160205094	0.00967640310133688	0.00541666617172493	83401/9524/27349/23205/23305/197322/126129/35/3992/3032/109703458/10449/34/54898/3030/7923/51703/51102/6319/36/9415/79993/201562/1375/1376/9200/2182/54995/1962/64834/3295/8310/2181/31/1374/60481/84869/9374/401494/2180/51/79071/5538/81616/79966/2194/33/3033/51144/30/37/6342/1892/38/39/51495/6785	57
hsa04340	Environmental Information Processing	Signal transduction	hsa04340	Hedgehog signaling pathway	56/7680	56/8541	1	1.11211	2.51372631295234	0.00255223502667919	0.0106394375810964	0.00595575453277073	11127/23295/122011/1954/6469/1454/23288/57467/51684/409/84455/339745/84976/2121/2735/50937/23432/8945/730094/374654/2619/157/3549/102800317/1456/2932/50846/132884/64750/1452/64399/57758/53944/8452/8454/5566/8405/595/23291/5727/8643/408/5567/894/5568/2737/1453/2736/4036/55733/6608/91653/1455/596/156/57154	56
hsa05145	Human Diseases	Infectious disease: parasitic	hsa05145	Toxoplasmosis	109/7680	112/8541	0.973214285714286	1.08232073102679	2.61901612570854	0.00267559879656053	0.0110209188524993	0.00616930048329745	4843/1432/2771/3459/2775/4793/7132/207/3109/23533/3111/3310/3122/5970/5606/3113/3460/7099/3117/3588/3918/331/3304/598/1147/2773/5602/842/3911/3118/3910/5599/3120/6885/5595/3115/330/841/23643/4790/3915/3655/3586/1234/284217/3458/6300/4792/3127/3908/3108/10454/345611/10105/7043/6774/23118/3123/208/836/5594/8651/51135/3112/3551/10000/3654/5603/4261/10319/5608/5600/3717/3592/3913/7189/3688/3593/7097/…	109
hsa04150	Environmental Information Processing	Signal transduction	hsa04150	mTOR signaling pathway	152/7680	158/8541	0.962025316455696	1.06987737341772	2.64772790260517	0.0027567559234028	0.011091134296481	0.00620860575160483	58528/3265/6502/7855/7132/51382/10325/207/3479/84219/8131/7484/92335/51256/3667/81617/652968/6199/81929/7976/3643/51606/23175/6198/387/5582/6197/8321/1857/6654/245973/11211/534/220441/27330/90423/1147/64121/51384/1975/201163/9296/9550/7248/55615/5595/5293/2475/8322/5579/6194/9706/7477/6520/4893/79899/5291/5604/1855/3630/526/8408/3480/7471/6195/8325/57521/83667/10542/7474/1978/6196/4041/10641/6794…	152
hsa04514	Environmental Information Processing	Signaling molecules and interaction	hsa04514	Cell adhesion molecules	152/7680	158/8541	0.962025316455696	1.06987737341772	2.64772790260517	0.0027567559234028	0.011091134296481	0.00620860575160483	1493/214/201633/57863/965/4359/3680/3109/4897/3111/923/3122/3384/9069/7412/29126/3113/23308/84189/1365/3105/23705/3117/644672/57555/7122/8506/25945/24146/8174/83700/1272/3684/29851/3135/1000/3118/6383/3120/100506658/1366/5788/5010/9075/23562/3106/6403/53842/920/941/3115/6614/152404/3655/80380/3385/3127/914/3108/22871/3134/3897/26050/6404/90952/5792/6900/1003/1002/933/3123/5797/84628/139065/1013/5…	152
hsa04066	Environmental Information Processing	Signal transduction	hsa04066	HIF-1 signaling pathway	107/7680	110/8541	0.972727272727273	1.08177911931818	2.57814415457119	0.00315521807501389	0.0123527123579668	0.00691481312402159	112398/5335/4843/2064/3570/3459/3945/5211/1536/207/405/3479/3569/5970/6199/1387/5209/3643/2597/3460/6198/818/5582/7099/2872/7422/3099/2023/2034/7037/1950/92483/7010/8569/7076/817/112399/4846/5595/5293/6513/2475/815/54583/5579/6194/229/2033/4790/230/5291/5604/3458/3630/2027/3480/3162/1027/4055/4878/1978/284/5054/6774/80201/5295/3948/208/5594/3939/5163/253314/5162/10000/2026/9470/2056/5230/5605/309…	107
hsa04115	Cellular Processes	Cell growth and death	hsa04115	p53 signaling pathway	74/7680	75/8541	0.986666666666667	1.09728	2.52713598337263	0.00316436854960303	0.0123527123579668	0.00691481312402159	7057/25898/5268/8493/8795/92344/3479/637/3732/598/1017/9538/355/51246/575/842/5366/8797/901/55240/10912/64326/841/4194/4616/27244/56475/50484/9540/143686/51512/83667/63970/11200/5054/64393/836/1643/25946/896/2810/4193/6241/7249/595/7161/5728/983/894/891/1019/3486/84883/545/1647/10848/1111/7157/1021/898/472/900/6477/596/10572/9133/9134/55367/317/27113/54205/581/64065/1029	74
hsa04520	Cellular Processes	Cellular community - eukaryotes	hsa04520	Adherens junction	91/7680	93/8541	0.978494623655914	1.08819304435484	2.55391727465516	0.00321313327230351	0.0123527123579668	0.00691481312402159	2064/2241/10398/1500/8826/6093/4301/103910/1457/10163/1387/3643/387/4636/1499/10810/25945/51176/7048/10627/889/5795/83439/4089/87/10580/7046/4008/6885/5595/5880/5881/7525/56288/2033/51701/58498/3480/2260/81607/4088/8976/5792/7414/1003/6932/10458/5797/9855/4633/5594/1495/5818/6714/83605/64750/5879/5777/11235/5819/7454/6615/998/6934/8936/1459/81/60/1496/5906/5770/9411/7082/71/9475/55698/57493/5787/…	91
hsa04658	Organismal Systems	Immune system	hsa04658	Th1 and Th2 cell differentiation	91/7680	93/8541	0.978494623655914	1.08819304435484	2.55391727465516	0.00321313327230351	0.0123527123579668	0.00691481312402159	5335/1432/3459/916/3565/4793/30009/3725/6776/3109/3111/3122/5970/3113/3460/27040/3117/55534/3516/2625/1147/5602/3566/3118/84441/11317/3560/5599/3120/4851/5595/920/5530/9794/3115/3595/864/4790/6775/4775/10683/28514/3458/6300/4792/3127/3561/5588/3559/3108/5534/4853/3567/3932/4094/3123/5594/54567/3112/2353/915/7535/3551/5603/919/5532/5600/4794/3594/3717/3592/3714/3593/3718/6772/5535/6777/4854/3716/7…	91
hsa05225	Human Diseases	Cancer: specific types	hsa05225	Hepatocellular carcinoma	163/7680	170/8541	0.958823529411765	1.06631663602941	2.60835228796136	0.00329241517347	0.0125184137364903	0.00700756959998242	4780/4259/5335/6602/3265/10587/7855/2002/1869/207/23401/7484/122011/6199/6601/7976/6198/55193/5925/1499/5582/8321/1857/6654/578/598/8312/51176/7048/51412/11211/10023/51426/4087/2949/83439/4089/51384/7046/4257/6598/5595/5293/25759/2475/6464/8110/10912/8322/119391/5579/7477/6603/4893/4616/5291/8289/5604/1855/8313/3480/3162/369/324/7471/2939/8325/7474/4041/4088/7039/7015/7043/6932/2944/5295/6599/208…	163
hsa04931	Human Diseases	Endocrine and metabolic disease	hsa04931	Insulin resistance	106/7680	109/8541	0.972477064220184	1.08150086009174	2.55751454099038	0.00342523813626704	0.0128818738603086	0.00721102765529902	57761/5571/9021/10998/5106/7132/207/948/5507/79660/3569/3667/7376/5970/6199/53632/3643/6198/5590/6197/51085/2998/27330/6720/133522/5602/5499/5564/84699/5599/2673/4846/22877/5293/6513/2475/28965/5579/5580/4790/5509/5291/5836/51422/4792/3630/1375/5588/6195/11001/6196/5792/5465/90993/6774/5295/208/5565/2932/183/6514/3551/10000/1374/8660/5105/32/5834/5562/376497/1385/5728/6517/10488/10999/10062/11000…	106
hsa04922	Organismal Systems	Endocrine system	hsa04922	Glucagon signaling pathway	104/7680	107/8541	0.97196261682243	1.08092873831776	2.51585629042367	0.00403385765837258	0.0150076854816872	0.0084010165154562	5571/3945/5211/5106/207/5256/5531/51806/126129/91860/5255/150094/53632/1387/3276/5260/818/2642/2998/2645/5315/23236/92483/23235/108/817/3708/5564/5140/84699/6513/5530/163688/815/5223/5224/2033/57223/5836/51422/1375/5331/5261/1386/5534/5465/90993/55671/3948/208/5565/3710/2776/801/6514/3939/31/468/5162/10000/5257/1374/5105/32/5566/5532/810/5834/5562/2203/808/1385/5213/10488/5535/5567/805/92579/5568…	104
hsa04211	Organismal Systems	Aging	hsa04211	Longevity regulating pathway	88/7680	90/8541	0.977777777777778	1.08739583333333	2.48923501442758	0.00417593701099366	0.0153710021894022	0.00860439428916947	5571/112/111/3265/9821/207/3479/3667/5970/6199/53632/9365/3643/6198/107/79602/847/108/5564/196883/26060/84699/10919/7248/5293/2475/113/4893/4790/27244/5291/109/51422/3630/8408/143686/3480/9776/1388/57521/79813/6648/83667/1978/1386/6794/90993/5295/208/5565/10645/814/9474/468/253314/2309/10000/8660/9470/5566/7249/5562/84335/6009/1385/51094/3845/10488/115/5567/60673/5568/5290/1977/9370/64764/8471/55…	88
hsa04935	Organismal Systems	Endocrine system	hsa04935	Growth hormone synthesis, secretion and action	118/7680	122/8541	0.967213114754098	1.07564677254098	2.51332	0.00427731958383306	0.0155784481684867	0.00872051859751005	5335/1432/2771/112/9021/111/3265/779/3483/1398/207/6776/3479/3667/1387/5606/1399/5449/107/1442/5582/6755/6654/23236/2773/5602/5747/108/51738/3708/196883/84699/5599/8835/2688/5595/5293/25759/2475/113/6464/5579/2033/4893/2693/2689/112609/5291/109/5604/6300/5331/1388/2692/1386/90993/9564/6774/5295/208/2767/3710/2932/2776/5594/8651/776/2353/468/10000/8660/5603/5566/5608/5600/5605/3717/1385/3845/5894/…	118
hsa04979	Organismal Systems	Digestive system	hsa04979	Cholesterol metabolism	51/7680	51/8541	1	1.11211	2.39817650562258	0.00435691206094968	0.0157030372196728	0.00879026117560023	8435/10577/350/255738/1071/948/5360/336/6272/27141/4035/9217/26119/949/10948/706/114879/4018/57552/1593/7417/344/338/3990/64241/3931/9388/9218/7419/29116/7416/6770/335/3988/55908/4023/27329/4864/1581/348/341/3949/4036/51129/337/19/4043/345/6646/8647/64240	51
hsa04625	Organismal Systems	Immune system	hsa04625	C-type lectin receptor signaling pathway	102/7680	105/8541	0.971428571428571	1.08033482142857	2.47364951898132	0.00474623758971574	0.0169298784128005	0.0094770235106641	1432/6367/6850/3265/3725/207/51806/3569/29108/2207/91860/5970/30835/3659/387/6361/1147/5602/6237/3708/5599/53342/5595/5293/5530/163688/5580/8915/4893/10892/841/4790/3586/23365/5291/4775/1263/6300/4792/114548/10332/5971/5534/9641/6773/8844/9020/64581/5295/208/5743/3710/801/5594/51266/4791/602/6714/22800/3551/4193/10000/1960/93978/26253/5603/4046/5532/810/5600/51561/808/64170/3592/9261/3845/5894/35…	102
hsa04920	Organismal Systems	Endocrine system	hsa04920	Adipocytokine signaling pathway	69/7680	70/8541	0.985714285714286	1.09622209821429	2.41415122701237	0.00508317600686298	0.017946723452802	0.0100462339985262	5571/4793/9021/23205/5106/7132/207/948/23305/181/126129/3667/6256/5970/53632/79602/3952/3953/8717/1147/5602/5564/26060/5599/51703/6513/2475/4790/51422/4792/1375/5588/2182/6794/5465/6774/208/5565/6258/10645/2181/3551/10000/1374/8660/5105/32/5562/4794/3717/6517/51094/6257/2180/92579/81616/8517/5443/9370/4852/8471/5563/57818/10891/5781/7133/5601/7186/7124	69
hsa04668	Environmental Information Processing	Signal transduction	hsa04668	TNF signaling pathway	115/7680	119/8541	0.966386554621849	1.07472754726891	2.45162792632836	0.00538285687129963	0.0186688569513112	0.0104504705781602	1432/9021/3725/7132/207/64127/3569/8809/5609/4049/5970/7412/5606/4323/3659/6364/7185/2277/10059/6372/83786/331/8717/355/7424/1147/9530/5602/84699/5599/3976/64285/4217/1051/6885/5595/5293/4318/9252/330/841/6352/8737/4790/257397/840/5291/3456/5604/79651/6300/4792/1388/2919/7187/10454/2921/153090/1386/7128/3627/9020/90993/1437/83737/23118/8986/5295/208/836/5743/6868/5594/192111/2353/602/468/3600/355…	115
hsa05030	Human Diseases	Substance dependence	hsa05030	Cocaine addiction	49/7680	49/8541	1	1.11211	2.35040633137638	0.00539562339633271	0.0186688569513112	0.0104504705781602	2912/2771/111/3725/1742/6571/5970/2903/4128/26086/2773/84699/5173/6531/116444/7054/2906/4790/1388/1644/1386/2913/90993/8787/468/2354/5566/2904/1020/1385/116443/2905/6570/10488/5567/84152/5568/8851/2778/64764/9586/627/2891/148327/1813/1812/4129/2902/2770	49
hsa05142	Human Diseases	Infectious disease: parasitic	hsa05142	Chagas disease	100/7680	103/8541	0.970873786407767	1.07971783980583	2.4308734099792	0.00557910639610528	0.0191125823074498	0.0106988595819007	4843/1432/2771/54106/3459/2775/916/3725/7132/207/3569/5970/10333/3460/107/7099/5521/5515/355/7048/23236/5518/1147/2773/5602/3827/4087/5599/624/7046/5595/9630/5293/2769/3576/841/6352/4790/6348/3586/5291/3456/3458/6300/4792/5516/5331/712/7043/356/5054/718/5295/208/2767/713/2776/5594/6349/51135/2353/915/3551/10000/3654/1636/5603/2774/919/8772/5600/5522/8837/3592/7189/6347/3593/7097/811/55844/7040/85…	100
hsa05417	Human Diseases	Cardiovascular disease	hsa05417	Lipid and atherosclerosis	205/7680	216/8541	0.949074074074074	1.05547417534722	2.46623001539803	0.00579928271477	0.0196720766599061	0.0110120538649915	177/4780/5335/1432/3265/3929/3725/7132/3443/1536/207/4688/1649/948/7409/8795/3665/51806/3569/142678/29108/637/5609/6256/3310/91860/5970/3661/7412/57534/10333/5606/387/818/7099/7410/3304/598/5452/355/23236/1147/5602/5747/817/842/3708/5599/4067/4846/1549/4217/8797/3606/6885/5595/9451/6403/5293/4318/4973/5530/163688/815/1573/3576/4893/841/6352/23643/4790/6348/840/5291/4775/3456/114609/6300/4792/1145…	205
hsa00514	Metabolism	Glycan biosynthesis and metabolism	hsa00514	Other types of O-glycan biosynthesis	47/7680	47/8541	1	1.11211	2.30166811616378	0.00668161404936124	0.0222292159719134	0.0124434917518468	50614/64409/6480/285203/26290/79623/29071/8693/374378/23127/84620/23509/3955/8985/117248/29954/2589/56913/11226/2591/114805/79709/23275/51809/8704/5986/283464/145173/2590/8703/152002/79695/6487/11227/2683/56983/63917/10585/442117/57452/168391/100528030/728819/55568/8473/4242/727936	47
hsa00620	Metabolism	Carbohydrate metabolism	hsa00620	Pyruvate metabolism	47/7680	47/8541	1	1.11211	2.30166811616378	0.00668161404936124	0.0222292159719134	0.0124434917518468	217/3945/5106/2739/10327/5315/5313/501/92483/10873/126/224/98/4190/9380/4200/125/3948/134526/3939/31/5162/197257/1738/5105/32/55902/127/97/84532/128/5160/5161/219/124/160287/5091/1737/131/130/3029/223/38/39/2271/4199/4191	47
hsa04725	Organismal Systems	Nervous system	hsa04725	Cholinergic synapse	112/7680	116/8541	0.96551724137931	1.07376077586207	2.38878732347627	0.00675895379604339	0.0222723620326763	0.0124676440949572	1129/2771/112/2775/111/3265/94235/779/207/23533/818/107/1128/2785/1137/5582/2793/23236/1131/1139/2784/2773/108/817/2786/3708/196883/84699/60482/2787/5595/2790/5293/113/3770/815/10681/1103/5579/4893/5291/109/3768/5604/5331/56479/2782/6572/55970/3760/3763/2783/90993/1132/9132/5295/59345/208/2767/3710/2776/5594/776/814/51764/2353/468/774/3786/10000/3759/773/5566/3717/1385/1141/43/3845/10488/115/5567…	112
hsa05170	Human Diseases	Infectious disease: viral	hsa05170	Human immunodeficiency virus 1 infection	202/7680	213/8541	0.948356807511737	1.05467649647887	2.41339323753136	0.0069159144844199	0.0225745887887669	0.0126368248771923	5335/1432/2771/2775/916/3265/6500/5829/94235/3725/7132/3443/1398/106821730/207/51806/8906/8450/637/5609/200315/91860/5970/6199/3661/5606/1399/6198/3105/2785/5582/7099/8717/578/2793/85363/598/3984/355/3985/7465/1147/2784/2773/5602/5747/3135/842/2786/3708/5599/6890/2787/10298/3106/6885/5595/2790/5880/995/5293/5881/920/2475/5530/163688/200316/10681/5579/85417/4893/841/8737/9582/4790/494551/8945/5291…	202
hsa03050	Genetic Information Processing	Folding, sorting and degradation	hsa03050	Proteasome	46/7680	46/8541	1	1.11211	2.27691661014596	0.00743519928599997	0.0240427939528597	0.0134586981664928	5709/5698/5699/5686/5717/122706/5690/10197/5706/5691/5683/7979/11047/5719/5682/5692/5700/3458/9861/10213/5714/5707/23198/5705/5687/51371/5720/5701/5694/5704/5684/5702/9491/5693/5696/5710/5689/5688/143471/5715/5721/5695/5718/5713/5685/5708	46
hsa05231	Human Diseases	Cancer: overview	hsa05231	Choline metabolism in cancer	96/7680	99/8541	0.96969696969697	1.07840909090909	2.34352349344456	0.00768597714471678	0.0246235934451112	0.0137838186610905	5335/5154/8394/3265/3725/207/56261/5338/160851/8613/6199/10163/6198/5582/6654/139189/10810/1950/5900/8612/5602/6580/5599/60482/56994/23396/5337/7248/5595/5880/5293/5881/2475/10434/5579/80736/4893/1606/1608/5291/1120/5604/6584/6581/1978/8526/5295/204962/208/1609/6583/5594/5130/100137049/2353/23446/126969/10000/8527/283748/5879/7249/6582/7454/9468/5605/6009/5159/8936/3845/5894/2885/80310/8395/5155/…	96
hsa02010	Environmental Information Processing	Membrane transport	hsa02010	ABC transporters	45/7680	45/8541	1	1.11211	2.25189898970884	0.00827366773200468	0.0259391230604862	0.0145202270858822	4363/215/9429/10257/11194/23457/22/10350/225/89845/6890/1244/5244/23456/5826/10347/64241/5825/6891/10057/10351/85320/64137/5243/368/10349/21/24/1672/23461/8714/94160/10060/26154/1080/154664/10058/9619/20/19/340273/8647/6833/64240/23460	45
hsa00230	Metabolism	Nucleotide metabolism	hsa00230	Purine metabolism	123/7680	128/8541	0.960938	1.06866760253906	2.33770332578025	0.00827628220774065	0.0259391230604862	0.0145202270858822	112/5142/8833/5144/2618/9060/111/102157402/11164/3000/5148/5631/2272/84618/55276/5634/107/5169/3704/1633/5138/5152/56953/5153/56985/284958/272/4907/4882/108/196883/5140/8622/5167/5158/4860/113/22875/132/205/953/100/954/51816/3615/5145/131870/109/9583/204/8654/50484/2983/2977/7498/6240/5139/3614/4831/5149/4832/100526794/646625/10606/84284/158/271/221823/2984/58497/51292/374659/377841/955/318/6241/…	123
hsa04070	Environmental Information Processing	Signal transduction	hsa04070	Phosphatidylinositol signaling system	95/7680	98/8541	0.969387755102041	1.07806521045918	2.32129399395351	0.00832151057720801	0.0259391230604862	0.0145202270858822	5335/22876/3612/8394/3631/253430/5333/55529/51806/3613/160851/91860/3632/5289/84812/5582/90809/200576/139189/23236/3705/3708/113026/3636/80271/23396/55361/5293/163688/5579/23262/10423/1606/1608/5291/56623/8871/51196/5331/89869/4534/51447/8776/8526/5295/1609/3710/801/22908/55613/3706/55300/8821/8527/9108/5286/810/3635/808/8897/5728/9677/5287/3633/8395/805/5298/4952/9162/5297/3709/64419/8396/5290/9…	95
hsa04140	Cellular Processes	Transport and catabolism	hsa04140	Autophagy - animal	161/7680	169/8541	0.952662721893491	1.05946514423077	2.33184236703924	0.00879516704683221	0.0271707839125352	0.0152096873742211	27072/58528/26100/3920/81631/3265/64601/9821/29982/9842/440738/10325/207/23192/53349/8678/3667/23604/6199/10533/7879/5289/140775/6198/81671/598/55102/116442/5515/115201/55062/5602/6237/64121/3708/55578/5599/3916/7248/64422/6885/5595/9451/5293/89849/8417/2475/57617/1514/9706/5580/4893/22863/5291/23710/5604/6233/7311/3630/8408/440275/3480/55014/5516/9776/23001/84971/5588/84938/23339/57521/4077/7314…	161
hsa00310	Metabolism	Amino acid metabolism	hsa00310	Lysine degradation	62/7680	63/8541	0.984126984126984	1.0944568452381	2.24732029976282	0.00979698553518952	0.0297347104839963	0.0166449246396572	9869/83852/217/9739/2639/54904/6839/51111/56950/7468/2146/23127/55217/501/4297/79723/387893/8985/7799/84444/3030/10919/6419/51268/2145/9757/224/79709/10157/5352/2122/51166/123688/79813/1962/150572/1738/85007/1743/55904/56979/23067/84787/80854/93166/55870/79823/63976/219/3033/11105/8424/64324/64754/1892/223/38/5351/39/29072/55526/8085	62
hsa05217	Human Diseases	Cancer: specific types	hsa05217	Basal cell carcinoma	62/7680	63/8541	0.984126984126984	1.0944568452381	2.24732029976282	0.00979698553518952	0.0297347104839963	0.0166449246396572	7855/7484/6469/7976/1499/8321/1857/578/8312/51176/11211/51426/83439/51684/51384/10912/8322/7477/2735/4616/1855/8313/324/374654/7471/8325/7474/6932/2932/1643/89780/64399/7476/7480/1856/7481/7475/8323/8326/7478/7473/7479/5727/6934/8643/650/2737/8324/10297/652/7472/7483/2736/1647/7157/81029/80326/6608/2535/7482/54361/581	62
hsa00071	Metabolism	Lipid metabolism	hsa00071	Fatty acid degradation	43/7680	43/8541	1	1.11211	2.20102900386726	0.0102445222601652	0.030822649582758	0.0172539322276467	217/23205/2639/23305/126129/35/3032/10455/10449/501/34/3030/51703/126/224/36/1375/1376/2182/113612/1962/125/8310/2181/1374/127/2180/51/128/81616/219/124/33/3033/30/1632/37/131/130/1892/223/38/39	43
hsa04657	Organismal Systems	Immune system	hsa04657	IL-17 signaling pathway	92/7680	95/8541	0.968421052631579	1.07699013157895	2.25361277359293	0.0105440453892114	0.0314503422816133	0.0176053026462332	1432/225689/3565/3725/5596/3569/3934/5970/338324/3605/27190/6364/6361/6372/8717/112744/1147/5602/4322/6356/5599/53342/8061/1051/6885/5595/4318/3576/84818/841/4790/257397/6280/1994/3458/6300/4792/4586/5598/2919/7187/3727/2921/7128/5597/9641/3627/3567/29110/1437/23118/6278/836/5743/2932/1440/55540/5594/727897/2353/29761/9618/3551/3320/6279/2354/5603/8772/5600/7189/132014/6347/4312/64806/7184/6354/6…	92
hsa04978	Organismal Systems	Digestive system	hsa04978	Mineral absorption	60/7680	61/8541	0.983606557377049	1.09387807377049	2.19755185097254	0.0117959716014084	0.0348838134537375	0.0195272944188856	491/4495/483/115019/475/486/6547/4502/7779/477/55503/6543/79901/6569/795/4494/493/6523/3163/476/26872/481/1317/4490/490/2495/30061/340024/3162/341208/540/1811/6546/2512/65010/478/492/4489/4891/4493/142680/6550/482/140803/4499/7421/538/54822/480/23439/113235/7018/10568/645745/9843/1181/4496/4501/261729/55630	60
hsa03440	Genetic Information Processing	Replication and repair	hsa03440	Homologous recombination	41/7680	41/8541	1	1.11211	2.14897996493822	0.0126841772229264	0.0368800446985926	0.0206447466520871	4683/5932/80198/51720/146956/8438/5892/5889/7516/6117/675/5888/7979/10714/672/4361/5424/580/10111/79184/83990/5890/7517/50511/84142/79728/57804/6119/6118/641/11073/472/7156/8940/29935/5893/25788/6742/29086/5425/9577	41
hsa05033	Human Diseases	Substance dependence	hsa05033	Nicotine addiction	41/7680	41/8541	1	1.11211	2.14897996493822	0.0126841772229264	0.0368800446985926	0.0206447466520871	2560/140679/2903/2893/1137/2569/1139/116444/2556/2906/2568/774/57030/57084/2555/773/2904/116443/2561/2905/1141/200959/2570/8973/2564/55879/2557/2567/89832/2558/2890/2554/2891/2566/2559/2563/246213/2892/2565/2562/2902	41
hsa03320	Organismal Systems	Endocrine system	hsa03320	PPAR signaling pathway	74/7680	76/8541	0.973684210526316	1.08284333881579	2.16650092300402	0.0138045856908606	0.0398032220753149	0.0222810856764768	116519/23205/10998/5106/948/23305/126129/6256/3611/5360/336/2710/364/5467/34/10580/51703/4973/10873/440503/28965/2171/6319/2173/9415/1593/1375/1622/1582/2712/1376/2170/729359/2182/11001/1962/5465/6258/8310/2181/123/2172/1374/5105/335/376497/2169/4023/6257/2180/4312/51/10999/10062/81616/79966/3157/9370/1581/3158/33/7350/5468/5346/8309/51129/30/6342/345/5170/7316/2168/4199/2167	74
hsa05163	Human Diseases	Infectious disease: viral	hsa05163	Human cytomegalovirus infection	213/7680	226/8541	0.942477876106195	1.04813848174779	2.19040010322593	0.0140042570004298	0.0400452307615595	0.0224165575300485	1432/2771/112/3570/2775/111/3265/5829/94235/2002/7132/3443/1398/1869/207/51806/3569/6093/637/10672/91860/5970/6199/3661/1399/6198/387/107/5925/1499/3105/2785/5582/3588/6654/8717/578/2793/7422/355/23236/1147/2784/2773/5747/108/3135/842/2786/3708/196883/84699/6890/5731/1230/2787/7248/3106/5595/2790/5880/5293/5881/2475/5530/163688/113/10681/5579/3690/3576/4893/841/6352/8737/4790/6348/23365/6351/5291…	213
hsa01230	Metabolism	Global and overview maps	hsa01230	Biosynthesis of amino acids	73/7680	75/8541	0.973333333333333	1.08245	2.14193648960124	0.0150061035723304	0.0422122913498074	0.023629636776284	440/6888/1431/50/5211/6472/586/435/162417/387712/5631/5634/2597/384/3417/5315/2023/5313/95/2806/5831/5723/445/5223/5224/229/26227/230/10993/2027/3420/2752/84706/4548/29968/1491/221823/8277/3419/137362/729020/5053/6120/2026/3421/5230/4143/587/5213/6470/7167/2805/22934/4144/65263/27430/7086/29920/84076/5009/1373/100526760/5232/5091/2875/5832/48/113675/875/5214/226/3418/383	73
hsa04918	Organismal Systems	Endocrine system	hsa04918	Thyroid hormone synthesis	73/7680	75/8541	0.973333333333333	1.08245	2.14193648960124	0.0150061035723304	0.0422122913498074	0.023629636776284	257202/112/111/483/7038/107/5582/486/23236/477/108/3708/196883/84699/6528/389434/476/8458/113/50506/481/7849/7253/5579/821/433/109/5331/53905/1388/2878/1081/1386/7173/3309/90993/9601/7252/3710/2776/2936/468/478/5566/482/1385/2877/10488/115/2880/5567/7184/5568/7276/3709/432/2778/6906/480/64764/9586/4036/23439/5172/148327/5332/114/5578/7270/405753/213/5330/2882	73
hsa04068	Environmental Information Processing	Signal transduction	hsa04068	FoxO signaling pathway	127/7680	133/8541	0.954887218045113	1.06193902725564	2.15006613664607	0.0153858150807479	0.0429313872414416	0.0240321729614398	1432/1032/5571/9455/3265/6502/5106/207/3479/3569/3667/53632/604/1387/100132074/3643/3276/1454/10769/6654/5896/1017/7048/1950/1147/5602/847/3575/5564/116986/5599/4089/7046/901/5595/5293/6789/10912/85417/2033/4893/51701/3586/8698/4616/5291/1263/23710/5604/51422/6300/3630/2290/3480/1027/9454/369/5897/6648/102800317/4088/6794/664/10110/7874/7043/356/5347/6774/5295/208/5565/26260/5594/114907/3551/2309…	127
hsa05235	Human Diseases	Cancer: overview	hsa05235	PD-L1 expression and PD-1 checkpoint pathway in cancer	87/7680	90/8541	0.966666666666667	1.07504	2.13728566569519	0.0155552059068676	0.0430568099502095	0.0241023822051675	5335/10125/1432/54106/3459/916/4793/3265/3725/207/5970/6199/1457/5606/29126/3460/6198/27040/7099/1950/1147/238/4215/5595/5293/920/27436/2475/5530/10538/4893/4790/5291/4775/114609/5604/3458/55509/6300/4792/5588/5534/3932/6774/5295/208/5594/2353/915/7535/3551/10000/5603/5777/919/5532/5608/5600/4794/5605/3717/7189/5728/3845/5894/1459/7097/6772/5535/3716/3091/8517/5290/1956/1460/917/5133/4772/5781/11…	87
hsa05146	Human Diseases	Infectious disease: parasitic	hsa05146	Amoebiasis	99/7680	103/8541	0.961165048543689	1.06892066140777	2.10162999426984	0.0176176569703443	0.0483786453312628	0.0270814442986077	5869/1284/4843/6317/909/1287/3569/5970/5275/7879/5868/1286/107/5582/7099/3918/5273/384/23236/732/3684/733/1282/912/5747/3911/3910/87/9630/5293/735/5579/3315/2769/3576/4790/5269/3915/3586/5291/284217/3458/3908/5331/1285/2919/731/2921/911/7414/4583/7043/1437/1278/5295/929/2767/836/2776/1511/1277/2335/7850/5878/2774/5052/5566/10319/1288/3592/3913/3554/3593/81/1281/7097/5567/5568/7040/5290/2778/3689/…	99
hsa05167	Human Diseases	Infectious disease: viral	hsa05167	Kaposi sarcoma-associated herpesvirus infection	185/7680	196/8541	0.943877551020408	1.04969507334184	2.1020167417335	0.0180286208930376	0.0491173451101655	0.0274949543665058	5335/1432/3459/81631/6850/3265/94235/3725/440738/7132/3443/1869/3454/207/3665/23533/51806/3569/8678/637/5609/91860/5970/1387/5289/3661/5925/1499/3105/2785/1237/3055/4277/8717/578/2793/7422/51176/355/7538/1147/2784/5610/5602/3135/842/2786/3708/5599/83439/4067/1230/2787/3106/64422/5595/2790/5293/2475/5530/163688/10681/2033/3576/4893/841/100507436/4790/22863/5291/4775/3456/1234/5604/6233/7311/6300/4…	185
hsa04932	Human Diseases	Endocrine and metabolic disease	hsa04932	Non-alcoholic fatty liver disease	149/7680	157/8541	0.949044585987261	1.05544138136943	2.09394950015277	0.0183483704636853	0.0495979389096494	0.0277639816226818	1432/5571/4695/4725/3570/9021/7384/3725/6390/7132/207/1649/3569/4717/637/56901/3667/6256/5970/53632/4714/1351/3643/79602/4696/3952/3953/1346/6391/51085/4711/374291/4700/355/5313/9167/6720/4712/1571/5602/10975/5564/1350/5599/170712/4217/4723/22877/9451/27089/5293/4701/4296/3576/1345/841/4790/840/4724/5291/1327/51422/6300/3630/4706/7388/341947/4718/1347/5465/4694/356/4731/7385/83737/4698/55967/1537…	149
hsa05134	Human Diseases	Infectious disease: bacterial	hsa05134	Legionellosis	55/7680	56/8541	0.982142857142857	1.09225027901786	2.06844390796383	0.0186910630983335	0.0501326188528945	0.0280632852720797	1917/3569/29108/375/3310/5970/7099/3304/3684/842/3606/3576/841/4790/840/1195/4792/2919/1379/4671/2921/664/81876/718/929/836/1378/4791/56681/57396/10767/3592/7100/9554/58484/3593/23786/3329/7097/834/7415/1915/3689/5861/3553/2920/317/3312/3305/3303/7124/54205/51128/3297/4615	55
hsa05120	Human Diseases	Infectious disease: bacterial	hsa05120	Epithelial cell signaling in Helicobacter pylori infection	69/7680	71/8541	0.971830985915493	1.08078235035211	2.04132391518727	0.0208909592433977	0.0556020915247355	0.0311249919091918	5335/10312/1432/3725/51382/10392/5970/51606/3577/245973/8992/83700/534/90423/1147/5602/5599/102/4067/1839/9114/9296/9550/28964/3576/1445/6352/4790/537/6300/4792/526/535/155066/2919/150084/50617/2921/9020/836/50848/6868/6714/523/3551/5603/5879/5600/23545/998/58494/533/527/529/245972/127124/7082/8517/6416/1956/4233/3579/2920/5803/5781/528/5601/5058/5336	69
hsa00350	Metabolism	Amino acid metabolism	hsa00350	Tyrosine metabolism	36/7680	36/8541	1	1.11211	2.01309371274571	0.0216315697921974	0.0562746101360925	0.0315014550198997	221/4282/81889/4128/2806/1312/2184/314/126/7054/259307/1644/7173/125/1621/8639/137362/222/127/220074/218/6898/128/7306/2805/7299/1638/3081/3242/124/2954/316/131/130/4129/5409	36
hsa00512	Metabolism	Glycan biosynthesis and metabolism	hsa00512	Mucin type O-glycan biosynthesis	36/7680	36/8541	1	1.11211	2.01309371274571	0.0216315697921974	0.0562746101360925	0.0315014550198997	50614/64409/26290/9334/79623/29071/8693/374378/117248/256435/2589/56913/11226/55808/2591/114805/10331/10610/27090/6483/51809/51301/6482/192134/2590/79695/11227/63917/442117/57452/168391/100528030/728819/2650/9245/55568	36
hsa03030	Genetic Information Processing	Replication and repair	hsa03030	DNA replication	36/7680	36/8541	1	1.11211	2.01309371274571	0.0216315697921974	0.0562746101360925	0.0315014550198997	3978/6117/56655/5983/4172/5981/10714/5427/5422/4174/5426/5424/4175/5558/10535/4176/4171/4173/5982/5985/79621/84153/57804/6119/6118/5111/5557/29935/5984/2237/54107/1763/6742/5425/246243/23649	36
hsa00600	Metabolism	Lipid metabolism	hsa00600	Sphingolipid metabolism	53/7680	54/8541	0.981481481481482	1.09151475694444	2.01473939780878	0.0224312415135443	0.0579194743558681	0.0324222186841489	8877/6609/29956/2717/9334/8613/7368/55512/2720/4759/55627/8612/2531/56624/2760/81537/125981/340485/8879/427/123099/166929/3073/2583/339221/5660/57704/10558/79603/10825/129807/7357/6610/410/259230/4758/253782/768239/10715/8560/9517/91012/55304/9514/8611/55331/204219/130367/64781/9331/2581/3074/56848	53
hsa05130	Human Diseases	Infectious disease: bacterial	hsa05130	Pathogenic Escherichia coli infection	191/7680	203/8541	0.940886699507389	1.04636891933498	1.99688023152415	0.0241723999063904	0.0619529656860081	0.0346800903140416	4690/1432/3071/1902/4628/4793/79784/4691/3725/7132/147179/8795/2212/3569/29108/4430/7846/6093/375/10672/5970/9069/10163/26999/7009/2597/387/4629/1365/7456/4641/10097/7099/10095/644672/7122/8717/578/64005/10810/24146/355/6188/7278/1147/10093/5602/842/10006/5599/100506658/1366/5010/9075/23562/8797/3606/6885/5595/9871/53842/10972/283446/79861/10109/3059/3576/841/8737/4790/2149/4643/4645/257397/23365…	191
hsa04961	Organismal Systems	Excretory system	hsa04961	Endocrine and other factor-regulated calcium reabsorption	52/7680	53/8541	0.981132075471698	1.09112617924528	1.98740501081529	0.0245635708737421	0.062213277655375	0.0348258079969242	1175/491/1173/112/483/8218/9365/1211/5582/486/6547/23236/477/6543/5745/493/624/3816/161/476/481/5579/2099/8766/490/3817/5331/56302/6546/2776/478/492/5566/1213/1785/482/26052/163/115/5567/5568/793/7421/2778/160/480/1759/5741/23439/5332/5578/5330	52
hsa01240	Metabolism	Global and overview maps	hsa01240	Biosynthesis of cofactors	144/7680	152/8541	0.947368421052632	1.05357730263158	1.99046942781645	0.0246335810369548	0.062213277655375	0.0348258079969242	133686/217/80347/102157402/6472/9249/79717/586/54600/7389/80308/9104/57026/249/5498/29925/349565/5805/23475/154807/8630/4522/125061/10327/5372/2677/210/129607/80025/251/55163/1371/6999/554235/248/195814/250/1503/3145/93100/205/224/387787/51109/51805/84274/326625/55312/1352/2643/51727/204/10941/574537/10797/145226/55191/200895/8566/79646/54995/4831/493911/11019/2730/2990/51601/4832/29968/158/7364/…	144
hsa05215	Human Diseases	Cancer: specific types	hsa05215	Prostate cancer	94/7680	98/8541	0.959183673469388	1.06671715561224	1.98385595459759	0.0251206086921477	0.0629835551266892	0.0352569946556459	5154/2064/3265/1869/207/3479/4824/5970/1387/5925/1499/6654/1017/51176/1950/1147/842/84699/83439/6692/5595/5293/4318/2475/2033/4893/5327/4790/5291/5604/4792/3630/3480/1027/369/2263/2260/2119/7039/90993/6932/5295/208/2950/2932/5594/468/3551/4193/10000/3320/1871/7850/1870/6935/595/5605/5159/1385/5728/6934/3845/5894/10488/2885/80310/7184/5155/7113/572/2078/3326/8517/5290/64764/6716/1956/56034/367/958…	94
hsa00010	Metabolism	Carbohydrate metabolism	hsa00010	Glycolysis / Gluconeogenesis	65/7680	67/8541	0.970149253731343	1.07891208022388	1.93662098383132	0.0289362248720587	0.0720283007606641	0.0403200710068822	9562/217/3945/5211/2821/221/5106/387712/55276/2597/10327/26330/2645/5315/3099/2023/5313/501/92483/126/5223/5224/224/229/230/2027/125/80201/3948/83440/3939/5162/2026/222/1738/5105/55902/127/2203/5230/3098/5236/218/5213/84532/7167/128/92579/130589/3101/5160/8789/5161/219/124/160287/57818/5232/1737/669/131/130/5214/223/226	65
hsa04723	Organismal Systems	Nervous system	hsa04723	Retrograde endocannabinoid signaling	141/7680	149/8541	0.946308724832215	1.0523988045302	1.92703563157342	0.0292910977670144	0.0720865958409989	0.0403527034826401	2560/1432/2771/112/4695/4725/2775/140679/111/94235/779/1268/4717/56901/4714/107/2893/4696/2785/2569/5582/4711/2793/374291/4700/23236/4712/222236/3765/2784/2773/5602/108/2786/3708/196883/5599/2787/4723/5595/2790/747/113/4701/10681/5579/2556/3762/2568/11343/4724/109/6300/4706/5331/4718/2782/55970/3760/3763/2783/4694/4731/2166/4698/55967/59345/5743/3710/2776/5594/4728/776/51764/774/57030/57084/2555/…	141
hsa04210	Cellular Processes	Cell growth and death	hsa04210	Apoptosis	129/7680	136/8541	0.948529411764706	1.05486845128676	1.92633256680968	0.0294065467080296	0.0720865958409989	0.0403527034826401	3265/3725/5551/7132/207/1649/8795/7846/4803/27429/637/5970/1677/7185/331/8717/578/598/355/7278/1147/5602/842/3708/5366/5599/1520/3002/6709/4217/8797/5595/9451/5293/79861/8739/1514/332/10912/330/4893/841/8737/4790/84823/840/4616/5291/142/1515/823/5604/4792/56616/1519/7277/1512/835/63970/153090/9020/3563/84790/356/10039/5295/208/112714/836/3710/5594/5783/839/4914/1508/2353/468/10038/3551/10000/1616…	129
hsa01210	Metabolism	Global and overview maps	hsa01210	2-Oxocarboxylic acid metabolism	33/7680	33/8541	1	1.11211	1.92705065316195	0.0297930150441122	0.0720865958409989	0.0403527034826401	1431/50/586/162417/3417/95/2806/1629/3420/51166/84706/189/3419/137362/5162/1738/3421/1743/587/64902/2805/55753/594/5160/4967/5161/100526760/593/2875/1737/48/3418/55526	33
hsa04130	Genetic Information Processing	Folding, sorting and degradation	hsa04130	SNARE interactions in vesicular transport	33/7680	33/8541	1	1.11211	1.92705065316195	0.0297930150441122	0.0720865958409989	0.0403527034826401	53407/9482/6844/8676/6845/9570/10791/6811/662/8674/143187/8417/9341/55014/8673/9527/9342/9554/51272/2054/6809/6843/10490/112755/8773/415117/8675/10652/10282/55850/6810/10228/6804	33
hsa05321	Human Diseases	Immune disease	hsa05321	Inflammatory bowel disease	64/7680	66/8541	0.96969696969697	1.07840909090909	1.90974992900097	0.0313648264188405	0.0753627079230473	0.0421866086335282	3459/3565/30009/3725/64127/3109/3569/3111/8809/50616/3122/5970/3605/3113/3460/7099/3117/112744/2625/3566/4087/3118/3120/3606/50615/3115/3595/8807/4790/50943/3586/6775/3458/3127/3561/3108/4088/3567/7043/4094/6774/3123/3112/3552/51561/3594/6095/3592/7100/149233/6097/3593/7097/6772/7040/59067/3553/3119/4772/3558/6778/7124/3596/7042	64
hsa00330	Metabolism	Amino acid metabolism	hsa00330	Arginine and proline metabolism	49/7680	50/8541	0.98	1.08987	1.90333266708521	0.0322015531499691	0.0768395682061332	0.0430133268936067	4843/1610/51056/2628/1159/217/57571/84735/4128/26/1160/384/501/2806/4846/5831/6611/224/113451/2593/5033/548596/262/283208/5625/4842/58510/54498/112483/1158/112817/137362/55748/4953/6303/8974/8659/2805/6723/65263/29920/219/5832/1152/223/4942/112849/4129/383	49
hsa04814	Cellular Processes	Cell motility	hsa04814	Motor proteins	185/7680	197/8541	0.939086294416244	1.04436667195431	1.88152844126454	0.0327443784650269	0.0775996914308171	0.0434388293984495	7136/11127/547/146909/4628/56171/9928/79784/51143/1780/70/7169/10398/51174/8655/23095/4430/64446/7846/55605/7802/7135/832/103910/80022/4629/4636/24137/57519/4641/90990/4624/6993/58/4647/1768/64005/8632/7278/10627/64147/4648/829/84643/7168/3835/55614/347240/84700/59/64837/11258/285643/7140/7139/283446/79861/3831/55582/1778/10126/7134/1062/53904/4643/4645/3799/221458/4637/92558/124602/79659/89953/5…	185
hsa01521	Human Diseases	Drug resistance: antineoplastic	hsa01521	EGFR tyrosine kinase inhibitor resistance	77/7680	80/8541	0.9625	1.0704052734375	1.88950177891736	0.0330565122645774	0.0778064846499577	0.0435545883042051	5335/5154/2064/3570/3265/207/3479/3569/6199/3084/6198/5582/6654/7422/598/1950/4763/2065/5595/5293/25759/2475/6464/5579/6194/4893/5291/5604/3480/369/2263/2261/558/1978/7039/2621/6774/5295/208/2932/5594/6714/253314/2309/10000/9470/5605/3717/5159/5728/2549/3845/5894/2247/2885/80310/5155/3716/572/10018/9542/5290/53358/1977/1956/56034/4233/399694/3791/673/3082/596/6655/5578/8503/581/5336	77
hsa05222	Human Diseases	Cancer: specific types	hsa05222	Small cell lung cancer	89/7680	93/8541	0.956989247311828	1.06427671370968	1.86134190856065	0.035512835210454	0.0830232498838993	0.0464748341303239	1284/4843/6502/1287/1869/207/6256/2272/5970/1286/5925/7185/3918/331/578/598/1017/1147/51426/1282/5747/842/3911/3910/3674/5293/10912/330/4790/3915/3655/4616/5291/4149/284217/4792/3908/1027/1285/7187/7709/3675/1164/5295/208/6258/836/5743/5915/1643/9618/3551/10000/2335/1871/1870/10319/1288/595/3913/3685/7189/5728/3688/3673/6257/4609/1163/79444/1019/8517/5290/1647/7188/3914/22798/7157/3912/1021/3909/…	89
hsa03250	Genetic Information Processing	Information processing in viruses	hsa03250	Viral life cycle - HIV-1	62/7680	64/8541	0.96875	1.07735595703125	1.85511410940985	0.0368108032119895	0.0845024208572079	0.0473028458707826	200315/1387/7936/85363/51497/9146/5901/29969/9525/128866/636/10015/6598/80237/4599/10955/920/200316/6827/2648/2033/9582/55201/7852/1234/7469/23534/22936/256987/4130/79869/6829/11052/7251/23299/4600/5045/79643/29082/9638/7514/904/11168/4131/60489/5903/8178/1025/4298/25939/9972/27183/8850/4300/5478/5300/27125/27350/164668/905/684/25920	62
hsa00030	Metabolism	Carbohydrate metabolism	hsa00030	Pentose phosphate pathway	31/7680	31/8541	1	1.11211	1.86752303756297	0.0368782241313248	0.0845024208572079	0.0473028458707826	6888/5211/2821/9104/5631/9563/64080/55276/5634/2539/5226/229/230/23729/221823/8277/51071/729020/6120/2203/5236/5213/25796/22934/414328/7086/84076/8789/132158/5214/226	31
hsa00410	Metabolism	Metabolism of other amino acids	hsa00410	beta-Alanine metabolism	31/7680	31/8541	1	1.11211	1.86752303756297	0.0368782241313248	0.0845024208572079	0.0473028458707826	217/221/57571/2571/35/84735/51380/501/26275/18/3030/314/224/2572/51733/339896/1962/54498/8310/8639/55748/222/23417/4329/218/51/1806/219/1807/1892/223	31
hsa05133	Human Diseases	Infectious disease: bacterial	hsa05133	Pertussis	75/7680	78/8541	0.961538461538462	1.06934	1.83717908493895	0.0382726168006166	0.0870971765482196	0.0487553406902112	727/4843/1432/2771/3725/51806/3569/29108/10392/91860/5970/3661/3659/387/6372/7099/3394/3684/2773/5602/5599/5595/3678/163688/3576/23643/4790/3586/840/114609/6300/114548/721/712/715/717/729238/718/929/836/722/713/801/5594/51135/2353/3654/5603/3552/810/5600/51561/808/716/3592/7189/3688/3593/805/834/710/3689/6374/3553/653509/725/1073/714/1072/5601/148022/7124/353376/2770/4615	75
hsa00280	Metabolism	Amino acid metabolism	hsa00280	Valine, leucine and isoleucine degradation	47/7680	48/8541	0.979166666666667	1.0889404296875	1.84542861120208	0.0385140693984902	0.0870971765482196	0.0487553406902112	217/54511/586/197322/35/3032/10449/501/34/26275/18/3030/1629/65985/224/3155/36/259307/549/1962/11112/64087/56922/5096/64064/1738/587/64902/4329/27034/5019/84693/594/5095/3157/219/3158/3033/593/30/316/3712/1892/223/38/39/3028	47
hsa04064	Environmental Information Processing	Signal transduction	hsa04064	NF-kappa B signaling pathway	100/7680	105/8541	0.952380952380952	1.05915178571429	1.82138683670478	0.0392466047179639	0.0881774365741267	0.0493600496794625	5335/6850/10673/3929/29760/7132/695/4049/5970/1457/115650/7412/27040/7185/7099/331/8717/598/29775/7706/1147/4067/4050/6885/8740/10912/5579/330/3576/8915/10892/8737/23643/4790/257397/6351/4616/142/114609/4792/7329/8600/8792/5588/4055/2919/388372/7187/10454/2921/5971/7128/9020/3932/23118/6357/929/5743/6387/51135/4791/7535/3551/3383/3654/84433/79092/128178/8837/7189/3554/1459/8517/597/1647/10848/604…	100
hsa00020	Metabolism	Carbohydrate metabolism	hsa00020	Citrate cycle (TCA cycle)	30/7680	30/8541	1	1.11211	1.83704685400615	0.0410288321021837	0.0901304634263116	0.0504533169164628	1431/50/6390/5106/6391/3417/8802/3420/4190/6389/3419/5162/1738/3421/5105/1743/8803/47/6392/55753/5160/8801/4967/5161/5091/1737/48/2271/3418/4191	30
hsa01523	Human Diseases	Drug resistance: antineoplastic	hsa01523	Antifolate resistance	30/7680	30/8541	1	1.11211	1.83704685400615	0.0410288321021837	0.0901304634263116	0.0504533169164628	4363/2618/6472/3569/9429/10257/5970/1147/239/2348/6573/1244/4790/2352/200895/10057/1719/4524/3551/6470/7298/8517/2350/8836/8714/3553/113235/471/7124/2356	30
hsa05212	Human Diseases	Cancer: specific types	hsa05212	Pancreatic cancer	74/7680	77/8541	0.961038961038961	1.06878043831169	1.81063305231675	0.0411578416802232	0.0901304634263116	0.0504533169164628	2064/1869/207/5338/5970/6199/6198/5925/578/7422/598/7048/1950/5900/1147/51426/5602/4087/842/5599/4089/675/5337/7046/5888/5595/5880/5293/5881/2475/10912/4790/4616/5291/5604/369/4088/7039/7043/6774/5295/208/5594/1643/5898/3551/10000/1871/5879/1870/595/998/3845/5894/6772/3716/572/1019/10928/7040/8517/5290/5899/1956/1647/7157/1021/673/9459/5601/7042/8503/581/1029	74
hsa05220	Human Diseases	Cancer: specific types	hsa05220	Chronic myeloid leukemia	74/7680	77/8541	0.961038961038961	1.06878043831169	1.81063305231675	0.0411578416802232	0.0901304634263116	0.0504533169164628	3265/1398/1869/207/6776/861/9846/1487/5970/1399/5925/6654/578/598/7048/1147/51426/4089/613/7046/5595/5293/25759/6464/10912/4893/4790/4616/5291/5604/4792/25/1027/369/2122/4088/7043/5295/208/1488/5594/1643/867/3551/4193/10000/1871/1870/595/5605/3845/5894/2885/6777/4609/572/1019/7040/8517/5290/53358/3066/1647/399694/7157/1021/673/5781/6655/7042/8503/581/3065/1029	74
hsa04213	Organismal Systems	Aging	hsa04213	Longevity regulating pathway - multiple species	60/7680	62/8541	0.967741935483871	1.07623487903226	1.79922390346998	0.0431374813795329	0.093871500360493	0.0525474781452105	5571/112/111/3265/207/3479/1410/3667/3310/6199/53632/3170/3643/6198/107/3304/847/108/5564/196883/1979/5293/2475/113/4893/5291/109/51422/3630/3480/57521/6648/5295/208/5565/81570/9474/2309/10000/8660/5566/5562/6647/84335/3845/115/5567/5568/5290/3066/8471/5563/23411/2308/3312/114/3305/3303/8503/3065	60
hsa00564	Metabolism	Lipid metabolism	hsa00564	Glycerophospholipid metabolism	98/7680	103/8541	0.951456310679612	1.05812348300971	1.77238657856047	0.0445600665290401	0.0963611438690493	0.0539411331667328	51365/5833/54675/23761/56261/5338/160851/8613/79143/84513/8398/254531/9926/23175/2820/84803/139189/56894/56985/122618/30814/8612/56994/10554/5337/26279/10434/85465/2819/375775/1103/9791/55326/84647/10400/166929/8399/10423/1606/1608/1120/196051/5320/5322/9489/3931/11313/8526/10162/10555/23171/81579/1609/81490/8443/5130/10908/259230/100137049/55500/64850/64600/55224/8527/283748/162466/9468/142891/2…	98
hsa04392	Environmental Information Processing	Signal transduction	hsa04392	Hippo signaling pathway - multiple species	29/7680	29/8541	1	1.11211	1.80606381928371	0.0456459833817524	0.098096336957058	0.0549124612111307	92597/7004/1454/60485/7003/8463/84962/122786/83937/25937/166824/8642/9770/54798/102800317/126374/9113/11186/55233/10413/7005/26524/8994/79633/23286/6788/5058/4771/79981	29
hsa04610	Organismal Systems	Immune system	hsa04610	Complement and coagulation cascades	84/7680	88/8541	0.954545454545455	1.06155894886364	1.73354478855542	0.0497377866823386	0.106230087605489	0.0594655799191052	727/5627/3426/7056/462/966/2151/7448/730/732/623/5329/3684/733/3827/4179/624/3078/735/2162/5265/5624/5327/2149/7035/2161/721/7450/712/731/715/2160/1675/1379/717/728/3075/1191/5054/5340/81494/718/722/713/1378/2153/10544/5270/10877/2157/9002/5648/716/4153/1380/2266/1604/2155/11326/2147/2243/2152/3053/710/10747/3689/5055/2244/3818/729/2158/5104/2165/725/5328/10878/5345/3687/719/714/2159/1361/629/2	84
hsa04370	Environmental Information Processing	Signal transduction	hsa04370	VEGF signaling pathway	58/7680	60/8541	0.966666666666667	1.07504	1.74199724075971	0.0504715935102789	0.107136020580101	0.0599727039450521	8877/5335/1432/3265/5829/207/5582/7422/5747/842/4846/5595/5880/5293/5881/25759/5530/5579/3315/4893/5291/5604/6300/5534/7867/5295/208/5743/5594/100137049/6714/10000/283748/5603/5879/5532/5600/5605/998/9261/3845/5894/5535/255189/572/5290/8605/3791/9047/8681/5578/123745/5321/8503/56848/4773/5533/5336	58
hsa00601	Metabolism	Glycan biosynthesis and metabolism	hsa00601	Glycosphingolipid biosynthesis - lacto and neolacto series	28/7680	28/8541	1	1.11211	1.77454738257827	0.0507820512975507	0.107137742371662	0.0599736677711767	2651/2529/2525/2526/8706/10402/124872/10317/6489/10331/10690/8704/2528/6484/84002/10678/53947/8703/8702/6487/28/2683/8707/2523/8708/79369/2527/2524	28
hsa04714	Organismal Systems	Environmental adaptation	hsa04714	Thermogenesis	219/7680	235/8541	0.931914893617021	1.03639128989362	1.68944238977967	0.0515875278743145	0.108177482694017	0.0605556946020661	123096/1432/5571/112/4695/4725/6602/111/3265/7384/6390/155/84987/23305/1268/126129/26291/4717/65260/56901/522/51287/6199/53632/284184/25915/6601/4714/5606/1351/6198/107/55744/4696/6197/1346/6391/6654/4711/518/152831/374291/4700/51412/27330/9167/4712/10975/108/5564/196883/1350/84699/170712/388753/51703/4217/4723/23028/7248/6598/27089/2475/113/4701/8110/514/6194/9658/6603/4893/1345/516/11343/513/13…	219
hsa05210	Human Diseases	Cancer: specific types	hsa05210	Colorectal cancer	83/7680	87/8541	0.954022988505747	1.06097790948276	1.7072967180485	0.0531408349560724	0.110763427077115	0.0620032570191333	3265/3725/207/6199/6198/387/1499/6654/578/8312/51176/7048/1950/5900/51426/1630/5602/4087/842/26060/5366/5599/83439/4089/7046/5595/5880/5293/5881/2475/332/10912/4893/4616/5291/5604/8313/4292/369/324/4088/7039/4436/7043/6932/5295/208/836/2932/5594/1643/5898/2353/10000/4437/5879/595/5605/6934/3845/5894/2885/4609/572/2069/7040/10018/5290/10297/5899/1956/1647/7157/2956/673/596/27113/5601/6655/54205/70…	83
hsa04061	Environmental Information Processing	Signaling molecules and interaction	hsa04061	Viral protein interaction with cytokine and cytokine receptor	95/7680	100/8541	0.95	1.0565	1.69742069252794	0.0537545286643871	0.111371658190886	0.0623437332130301	9547/6367/11009/8794/3570/6362/6360/729230/7132/6369/8795/3569/6355/8809/4049/5197/6364/2826/6361/6372/3577/5473/3588/1237/8764/1236/5196/10344/10850/6356/3560/1230/8797/3606/53833/8740/6358/27178/3576/8807/6352/6348/3586/6351/7852/1234/56477/6346/51554/3561/57007/4055/3559/2919/388372/2921/3627/6368/6357/6387/6349/2833/1436/6370/2829/29949/1232/3572/58985/6347/50604/53832/8793/6354/6373/643/6374…	95
hsa05014	Human Diseases	Neurodegenerative disease	hsa05014	Amyotrophic lateral sclerosis	343/7680	371/8541	0.924528301886792	1.02817659198113	1.65719021107208	0.0542016323321848	0.11162955230319	0.0624880974255765	4843/1432/257202/26100/4695/5709/4725/56171/81631/7384/400916/9821/29982/6390/440738/7132/6432/1649/8678/91181/64446/7846/4717/637/56901/522/7802/2903/23279/81929/3084/220988/5289/5868/4714/2521/5606/1351/140775/4927/5686/6311/4696/9818/5717/283/1346/6391/4928/4711/1768/518/23511/598/55102/374291/116442/4700/10280/25978/5690/8632/56893/7278/5216/9167/4712/3181/55062/9217/847/10975/842/5217/5706/1…	343
hsa05223	Human Diseases	Cancer: specific types	hsa05223	Non-small cell lung cancer	70/7680	73/8541	0.958904109589041	1.06641	1.70171932610652	0.0548217152142616	0.111689913640942	0.0625218865528854	5335/2064/3265/1869/207/6776/6256/2272/5925/5582/6654/578/1950/51426/842/238/5595/5293/27436/6789/10912/5579/4893/3799/4616/5291/5604/369/7039/6774/5295/11186/208/6258/5915/3800/5594/1643/2309/10000/1871/1870/595/5605/6257/3845/5894/3718/83593/2885/6777/572/1019/5290/1956/1647/3798/4233/7157/1021/673/3082/5170/6655/5578/5979/8503/581/1029/5336	70
hsa03410	Genetic Information Processing	Replication and repair	hsa03410	Base excision repair	43/7680	44/8541	0.977272727272727	1.08683416193182	1.72461482829216	0.0548765471646249	0.111689913640942	0.0625218865528854	252969/7515/3980/23583/3978/7374/56655/5983/6996/328/8505/54840/5981/5423/10714/5427/5428/5426/142/55775/5424/55247/8930/4350/10039/11284/10038/5982/4913/5985/57804/11232/5111/79661/5984/2237/4968/27343/54107/4595/5425/143/3146	43
hsa00062	Metabolism	Lipid metabolism	hsa00062	Fatty acid elongation	27/7680	27/8541	1	1.11211	1.74246859815008	0.0564952809025672	0.112854035799686	0.0631735399669676	83401/9524/10965/11332/3032/10449/54898/3030/51102/641371/79993/201562/9200/64834/284486/60481/9374/122970/117145/401494/79071/5538/3033/51144/1892/51495/6785	27
hsa00650	Metabolism	Carbohydrate metabolism	hsa00650	Butanoate metabolism	27/7680	27/8541	1	1.11211	1.74246859815008	0.0564952809025672	0.112854035799686	0.0631735399669676	79944/341392/54511/2571/35/54988/116285/18/3030/142827/65985/3155/2572/6296/1962/7915/64064/123876/5019/3157/3158/3033/348158/622/1892/38/39	27
hsa01040	Metabolism	Lipid metabolism	hsa01040	Biosynthesis of unsaturated fatty acids	27/7680	27/8541	1	1.11211	1.74246859815008	0.0564952809025672	0.112854035799686	0.0631735399669676	83401/9524/10965/11332/3992/54898/641371/6319/9415/79993/201562/9200/64834/3295/8310/60481/122970/401494/51/79071/79966/570/51144/30/6342/51495/6785	27
hsa04012	Environmental Information Processing	Signal transduction	hsa04012	ErbB signaling pathway	82/7680	86/8541	0.953488372093023	1.06038335755814	1.68080622239106	0.0567531856333682	0.112854035799686	0.0631735399669676	4690/5335/2064/3265/3725/2002/1398/106821730/207/6776/5609/6199/3084/1399/6198/818/5582/6654/1950/5602/5747/817/5599/27/2065/1839/10298/5595/5293/25759/2475/6464/2066/815/5579/4893/5291/5604/25/1027/369/1978/7039/5295/208/2932/5594/685/867/6714/10000/5063/5605/2549/3845/5894/2885/6777/4609/56924/572/5062/2069/8440/9542/5290/6416/53358/868/1956/399694/57144/145957/10718/816/673/5601/6655/5058/5578…	82
hsa04975	Organismal Systems	Digestive system	hsa04975	Fat digestion and absorption	42/7680	43/8541	0.976744186046512	1.08624636627907	1.69326386538496	0.0599018864442575	0.118434586912646	0.0662974261999602	948/8613/29881/5407/30814/8612/2806/10554/949/26279/84647/8399/5320/338/5322/346606/64241/10555/81579/80168/64600/8694/335/1056/376497/2169/10999/4547/8611/391013/8513/5406/5319/337/19/50487/1208/38/39/84649/2168/64240	42
hsa05016	Human Diseases	Neurodegenerative disease	hsa05016	Huntington disease	288/7680	311/8541	0.92604501607717	1.02986334405145	1.60223673336853	0.0615782452789908	0.121057232196198	0.067765533082143	1175/257202/1173/26100/4695/5709/4725/56171/7384/9821/29982/6390/1742/8218/8678/64446/7846/4717/5609/56901/522/7802/1387/5289/4714/1351/5686/2893/4696/1211/5717/1346/6391/4711/1768/518/55102/374291/4700/23236/5690/8632/7278/5437/9167/4712/55062/5602/10975/842/5706/3708/1350/84699/5599/170712/5439/64837/3064/11258/161/5691/4217/4723/27089/5683/79861/2475/5438/7979/3831/4701/10126/514/9706/11047/70…	288
hsa04917	Organismal Systems	Endocrine system	hsa04917	Prolactin signaling pathway	68/7680	71/8541	0.957746478873239	1.06511883802817	1.64551589322049	0.063109425341358	0.123366447277457	0.0690581877062734	1432/9021/3265/2001/207/6776/5970/3659/9655/6654/9306/2645/2100/5602/5599/8835/5595/5293/25759/6464/7054/2099/4893/4790/1586/5291/5604/6300/3630/8600/8792/3973/1081/6774/5295/208/2932/1154/6514/5594/8651/2353/6714/2309/10000/5603/5617/5600/595/5605/3717/1447/30837/3845/122809/5894/6772/2885/6777/894/5290/53358/399694/5618/5601/6655/8503/2592	68
hsa00380	Metabolism	Amino acid metabolism	hsa00380	Tryptophan metabolism	41/7680	42/8541	0.976190476190476	1.08563058035714	1.66141293612396	0.0653623113578114	0.127052582751701	0.0711216161433312	217/2639/883/4128/125061/26/501/847/6999/3030/7166/224/259307/51166/1644/1962/1543/121278/169355/438/8564/15/1738/1743/56267/11185/3620/219/64577/3033/316/23498/8942/1892/223/38/39/130013/1545/4129/55526	41
hsa05152	Human Diseases	Infectious disease: bacterial	hsa05152	Tuberculosis	170/7680	182/8541	0.934065934065934	1.03878348214286	1.57947697850194	0.0669352944594166	0.129351397413542	0.0724084488107445	22925/5869/8877/4843/10312/1432/54106/3920/3459/6850/3929/2215/7132/3443/207/64127/3109/51806/2212/2214/3569/2207/3111/637/91860/3122/5970/30835/5993/7879/1387/5289/10333/5868/51606/3113/3460/387/818/1054/7099/820/3117/3588/8717/3684/5602/972/817/8625/842/3118/11151/5599/1520/3120/9114/3916/3606/1051/5595/2209/5530/163688/815/7096/3115/2033/8915/10892/841/4790/3586/537/23365/3456/114609/1263/3458…	170
hsa05211	Human Diseases	Cancer: specific types	hsa05211	Renal cell carcinoma	67/7680	70/8541	0.957142857142857	1.06444754464286	1.61694789310247	0.0676664824619973	0.129351397413542	0.0724084488107445	112398/3265/3725/1398/106821730/207/405/1387/1399/6654/7422/7030/2034/2113/2889/112399/201163/10298/5595/5293/6513/54583/2033/4893/5291/5604/369/7039/7043/5295/208/5594/10000/5879/5063/5605/998/5546/2549/3845/5894/2885/8453/56924/5155/5906/7428/3091/6923/572/5062/7040/5290/9978/4233/57144/673/3082/5908/5781/6921/9915/6655/5058/2271/7042/8503	67
hsa05416	Human Diseases	Cardiovascular disease	hsa05416	Viral myocarditis	67/7680	70/8541	0.957142857142857	1.06444754464286	1.61694789310247	0.0676664824619973	0.129351397413542	0.0724084488107445	137868/5551/3109/3111/637/3122/3113/1837/3105/4624/3117/1982/857/8910/859/3135/842/3118/6640/27/3120/6443/3106/1605/5880/5881/941/3115/841/284217/25/3127/3908/1525/8672/4625/3108/3134/8082/6444/4842/6641/3123/836/3112/3133/3383/5879/942/595/6442/60/1604/1981/3107/6645/71/6445/3689/3119/958/3683/1756/54205/940/959/2534	67
hsa05219	Human Diseases	Cancer: specific types	hsa05219	Bladder cancer	40/7680	41/8541	0.975609756097561	1.08498475609756	1.62903894682153	0.0712920489698534	0.134293079813318	0.0751747085051734	2064/3265/7057/1869/23604/5925/7422/1950/1839/5595/4318/9252/3576/4893/5604/1890/369/2261/11186/4313/5594/6714/4193/1871/1870/595/5605/1613/3845/5894/4312/1612/4609/1019/1956/7157/673/7380/999/1029	40
hsa03013	Genetic Information Processing	Translation	hsa03013	Nucleocytoplasmic transport	102/7680	108/8541	0.944444444444444	1.05032552083333	1.5718716292794	0.0713136161353294	0.134293079813318	0.0751747085051734	22794/3839/3838/8563/10250/84321/1917/55161/8086/91181/55110/55705/3842/23279/81929/4927/6612/9818/402569/23214/4928/23039/23511/9775/5905/5901/51194/55308/9670/22985/4686/57122/10762/84305/51808/57510/79902/3840/3837/59343/64328/80145/3843/51068/23225/3836/55746/23534/22916/7329/5976/7341/9939/79023/2733/129401/55916/65110/56000/29107/10527/348995/65109/25909/30000/9688/23165/10284/55706/10482/1…	102
hsa05169	Human Diseases	Infectious disease: viral	hsa05169	Epstein-Barr virus infection	190/7680	204/8541	0.931372549019608	1.03578814338235	1.54510259256046	0.0714159730799148	0.134293079813318	0.0751747085051734	1432/5709/916/4793/6850/6502/965/3725/9541/29760/3443/1869/3454/207/695/3109/3665/3569/3111/637/5609/3122/5970/3661/57506/5606/3113/5925/8819/3105/5717/3117/9636/8717/578/1017/355/3516/4938/1147/51426/5610/5602/3135/842/5706/3118/11317/5599/3120/4734/6890/4067/930/3106/6885/5293/7979/8900/890/10912/3115/953/11047/5719/841/8737/864/4790/4616/5291/3456/5700/6300/4792/9861/3127/1027/960/7431/3108/10…	190
hsa04664	Organismal Systems	Immune system	hsa04664	Fc epsilon RI signaling pathway	66/7680	69/8541	0.956521739130435	1.06375679347826	1.58805671456694	0.072519178000702	0.135630462639151	0.0759233499409911	5335/1432/3565/6850/3265/207/7409/695/2207/9846/5609/5606/27040/7410/6654/2205/5602/5599/4067/5595/5880/5293/5881/4893/3937/5291/5604/6300/3567/1437/5295/208/5594/100137049/2206/10000/283748/5603/5879/5608/5600/3635/5605/3845/5894/2885/255189/241/5290/6416/3562/8605/10451/240/5170/5601/6655/8681/5578/7124/123745/3596/5321/8503/2534/5336	66
hsa03460	Genetic Information Processing	Replication and repair	hsa03460	Fanconi anemia pathway	53/7680	55/8541	0.963636363636364	1.07166903409091	1.5924630055044	0.074176973304389	0.137985122383433	0.077241443622001	80010/80198/29089/146956/57599/5889/5429/116028/378708/6117/51426/675/2176/5888/55120/2175/672/79008/2178/4292/2072/11201/5980/2189/55215/3280/83990/197342/80233/9894/22909/57697/91442/51455/79728/84464/6119/6118/545/641/5395/100526739/201254/2187/7398/7156/8940/2188/84126/29935/353497/2177/2067	53
hsa05012	Human Diseases	Neurodegenerative disease	hsa05012	Parkinson disease	251/7680	271/8541	0.92619926199262	1.03003488238007	1.50060294983238	0.0767697223615952	0.142044513032684	0.0795138131974867	4780/91252/5335/2771/4695/5709/4725/111/7384/6390/9246/7345/1649/51806/7846/4717/6263/27429/27173/56901/522/91860/6571/4714/7327/1351/4128/5686/818/120892/4696/5717/1346/6391/4711/518/598/7326/374291/4700/5690/7278/9167/4712/2773/5602/10975/817/842/5706/3708/1350/5599/170712/64837/55669/5691/4217/4723/6531/7318/9451/27089/5683/201266/79861/163688/7979/3831/4701/815/7054/4137/514/11047/5719/5682/1…	251
hsa05221	Human Diseases	Cancer: specific types	hsa05221	Acute myeloid leukemia	65/7680	68/8541	0.955882352941177	1.06304572610294	1.55883257855643	0.0776832694979522	0.142970272586657	0.0800320357649676	4353/3265/207/6776/861/5970/6199/6198/3815/6654/51176/5467/5914/3684/1147/8864/3728/83439/5595/5293/2475/2209/8900/890/7704/4893/1053/4790/5291/862/5604/369/1978/5292/1437/6932/6774/5295/929/208/11040/5594/1436/3551/10000/2322/595/5605/5371/6934/1848/3845/5894/2885/6777/4609/572/8517/5290/597/3562/673/6655/8503/6688	65
hsa00510	Metabolism	Glycan biosynthesis and metabolism	hsa00510	N-Glycan biosynthesis	52/7680	54/8541	0.962962962962963	1.07092013888889	1.56133942424451	0.080004134238885	0.146462594955842	0.0819869713169303	6480/8818/23193/8813/10195/84620/57134/199857/4124/1798/22845/79053/4245/58505/11320/57171/6184/29880/1650/84061/440138/146664/79644/11253/8704/746/79868/8703/4121/4249/79087/2683/3703/1603/10905/4122/2530/25834/7991/152586/56052/6185/7841/207063/54344/144245/11282/201595/85365/4247/4248/29929	52
hsa04974	Organismal Systems	Digestive system	hsa04974	Protein digestion and absorption	99/7680	105/8541	0.942857142857143	1.04856026785714	1.49525549556651	0.0844012673327183	0.152750472762329	0.0855068055621189	51032/4224/1284/80781/1292/1287/1289/7512/1298/483/440387/206358/7373/9056/63036/1286/153201/1280/1305/136227/486/6547/1296/477/11136/1282/6543/340267/84570/1506/5547/476/1310/6519/481/81578/120103/6520/2006/117247/1358/131873/1308/1360/340024/6510/1293/1285/1303/285641/85301/1301/6546/1299/1359/6564/1307/1803/1278/23436/3783/1290/1277/478/10136/1504/1288/6550/169044/482/54407/57642/1291/1281/505…	99
hsa05418	Human Diseases	Cardiovascular disease	hsa05418	Fluid shear stress and atherosclerosis	132/7680	141/8541	0.936170212765957	1.04112367021277	1.47051598786065	0.0860878628800515	0.152750472762329	0.0855068055621189	4780/4259/5154/1432/3725/7132/90/207/4688/51806/7056/5609/91860/5970/858/657/7412/387/6612/1499/5590/7422/857/1147/92/859/5602/5747/2949/6383/5599/4846/3674/4217/6885/4257/5880/5293/5881/4318/163688/445/1514/119391/3690/659/5327/4790/5291/3458/6300/59341/3162/5598/7341/2939/1003/2944/5295/208/2950/801/4313/4208/2353/6714/4880/3551/10000/10365/3320/3383/6382/7850/5603/5879/3552/810/5562/5608/5600/…	132
hsa00220	Metabolism	Amino acid metabolism	hsa00220	Arginine biosynthesis	23/7680	23/8541	1	1.11211	1.60784804233739	0.0865291695416659	0.152750472762329	0.0855068055621189	4843/435/162417/2747/384/95/2806/4846/445/2746/2752/84706/27165/4842/137362/2805/790/5009/1373/100526760/2875/2744/383	23
hsa00900	Metabolism	Metabolism of terpenoids and polyketides	hsa00900	Terpenoid backbone biosynthesis	23/7680	23/8541	1	1.11211	1.60784804233739	0.0865291695416659	0.152750472762329	0.0855068055621189	3422/3156/4598/100529261/2224/9453/51449/79947/2339/10269/10654/2342/9986/23590/3157/91734/3158/4597/116150/23463/38/39/57107	23
hsa03430	Genetic Information Processing	Replication and repair	hsa03430	Mismatch repair	23/7680	23/8541	1	1.11211	1.60784804233739	0.0865291695416659	0.152750472762329	0.0855068055621189	3978/6117/5983/5981/10714/5424/9156/4292/4436/4437/5982/5985/57804/6119/6118/5395/5111/2956/29935/5984/6742/5425/27030	23
hsa04614	Organismal Systems	Endocrine system	hsa04614	Renin-angiotensin system	23/7680	23/8541	1	1.11211	1.60784804233739	0.0865291695416659	0.152750472762329	0.0855068055621189	290/5547/3816/10159/5972/3817/5476/5550/7064/1359/57486/4012/1511/183/1215/1636/116512/186/2028/185/59272/4142/4311	23
hsa04964	Organismal Systems	Excretory system	hsa04964	Proximal tubule bicarbonate reclamation	23/7680	23/8541	1	1.11211	1.60784804233739	0.0865291695416659	0.152750472762329	0.0855068055621189	5106/483/2747/1468/486/10991/477/476/481/760/8671/358/2746/762/4190/27165/478/5105/6550/482/480/23439/2744	23
hsa04721	Organismal Systems	Nervous system	hsa04721	Synaptic vesicle cycle	75/7680	79/8541	0.949367088607595	1.05580003955696	1.48805680956439	0.0888371800132597	0.156028752713644	0.0873419242449361	1175/10312/1173/6538/140679/10815/51382/6540/6844/8218/6571/51606/6512/1211/245973/8992/534/90423/6529/6812/9114/161/9296/9550/6531/8775/6534/10497/526/535/155066/10814/6572/6530/50617/6511/523/9152/774/4905/6857/57030/57084/773/1213/22999/1785/6539/26052/23545/163/533/6570/527/529/2054/245972/5864/127124/6536/160/6809/112755/6507/1759/6505/6506/6532/440279/246213/528/339302/6616/23025/6804	75
hsa04670	Organismal Systems	Immune system	hsa04670	Leukocyte transendothelial migration	109/7680	116/8541	0.939655172413793	1.04499932650862	1.45733039643962	0.0902824536859845	0.157766307956316	0.0883145745785282	5335/1432/2771/5829/1536/10398/4688/7409/1500/6093/4301/11069/103910/9069/7412/387/4636/1499/1365/5582/7410/644672/7122/24146/83700/394/10627/3684/2773/5747/87/100506658/1366/5010/9075/23562/53842/5880/5293/4318/2909/5579/3702/5291/7852/6300/58498/4689/90952/7414/1003/9564/5295/4633/50848/4313/6387/1495/9074/3383/7070/5603/5879/10411/5600/7430/998/7408/58494/3688/83692/49861/149461/81/83593/60/14…	109
hsa00760	Metabolism	Metabolism of cofactors and vitamins	hsa00760	Nicotinate and nicotinamide metabolism	37/7680	38/8541	0.973684210526316	1.08284333881579	1.52852051596177	0.0922726649975518	0.158391118642862	0.0886643317015109	133686/10135/349565/84618/23475/5169/23530/56953/284958/4907/23409/554235/683/5167/4860/22933/93100/952/55191/23410/100526794/23098/65220/51548/23057/22978/51547/23408/27231/4837/83594/54981/30833/25961/23411/316/64802	37
hsa05340	Human Diseases	Immune disease	hsa05340	Primary immunodeficiency	37/7680	38/8541	0.973684210526316	1.08284333881579	1.52852051596177	0.0922726649975518	0.158391118642862	0.0886643317015109	916/29760/695/7374/5993/115650/23495/973/5896/326/29851/8625/3575/6890/3543/5788/930/920/84876/100/3561/5897/6891/5994/3932/915/57379/7535/926/925/4261/64421/3718/927/8517/958/959	37
hsa05161	Human Diseases	Infectious disease: viral	hsa05161	Hepatitis B	152/7680	163/8541	0.932515337423313	1.03705904907975	1.42667767427049	0.0927251187974389	0.158391118642862	0.0886643317015109	1432/3265/3725/2002/3443/1869/3454/207/6776/3665/3569/637/5609/5970/64135/1387/3661/57506/5606/5925/5582/7099/6654/1017/355/7048/1147/5602/842/84699/5599/4089/7046/6885/5595/5293/4318/8900/890/332/5579/2033/3576/4893/841/4790/3339/537/6775/5291/4775/3456/6554/114609/5604/6300/4792/369/1388/1654/7187/10454/1386/4088/9641/6773/90993/7043/29110/356/6774/23118/5295/208/836/7419/5594/51135/1643/2353/6…	152
hsa00270	Metabolism	Amino acid metabolism	hsa00270	Cysteine and methionine metabolism	50/7680	52/8541	0.961538461538462	1.06934	1.49775151217409	0.0929288933078064	0.158391118642862	0.0886643317015109	3945/586/191/1789/1788/84245/883/23382/92483/2806/4357/10768/6611/635/26227/259307/10993/1786/4507/262/27232/4190/2730/4548/29968/1491/3948/2937/3939/7263/137362/51074/4143/587/64902/1036/55256/6898/23743/56267/2805/6723/4144/27430/160287/2729/113675/875/58478/4191	50
hsa04913	Organismal Systems	Endocrine system	hsa04913	Ovarian steroidogenesis	50/7680	52/8541	0.961538461538462	1.06934	1.49775151217409	0.0929288933078064	0.158391118642862	0.0886643317015109	1583/112/111/3479/10965/3643/107/3283/9210/108/196883/949/641371/113/1573/3294/3284/1586/2488/109/3630/3480/3973/1081/1543/8644/5743/100137049/283748/5566/6770/51478/122970/115/5567/5568/255189/2778/8605/3949/2492/3292/240/114/1588/1545/8681/123745/5321/654	50
hsa00561	Metabolism	Lipid metabolism	hsa00561	Glycerolipid metabolism	62/7680	65/8541	0.953846153846154	1.06078	1.46905752214362	0.0952084926697284	0.160693358359639	0.0899530816494481	217/2717/160851/8613/84513/23175/5407/2710/10327/84803/139189/56894/501/8612/57016/10554/55326/224/11343/1606/1608/196051/3990/2712/346606/26007/8526/10555/9388/1609/119548/80168/231/57104/8527/8694/1056/116255/253558/4023/154141/129642/57678/80339/64900/7920/55750/9162/150763/9663/8611/441282/219/8513/1607/5406/56895/132158/223/84649/8525/137964	62
hsa04929	Organismal Systems	Endocrine system	hsa04929	GnRH secretion	62/7680	65/8541	0.953846153846154	1.06078	1.46905752214362	0.0952084926697284	0.160693358359639	0.0899530816494481	8913/84634/610/3265/779/3767/207/9568/5582/2550/8912/23236/2100/3765/3708/7220/409/57657/5595/5293/2797/5579/2852/3762/4893/3782/5291/5604/5331/1081/3760/3763/3814/5295/3783/208/2767/3710/2776/5594/776/10000/7224/5605/3845/5894/3780/408/3709/5290/7223/8911/3781/348980/6696/5332/775/778/5578/5330/8503/2796	62
hsa00340	Metabolism	Amino acid metabolism	hsa00340	Histidine metabolism	22/7680	22/8541	1	1.11211	1.57241411019359	0.0962577690422372	0.161675670333078	0.0905029611843211	3034/217/221/443/57571/84735/4128/26/501/3067/224/138199/3176/55748/222/218/10841/144193/219/131669/223/4129	22
hsa04976	Organismal Systems	Digestive system	hsa04976	Bile secretion	85/7680	90/8541	0.944444444444444	1.05032552083333	1.43338696823042	0.0977901256232225	0.163455958771183	0.0914995327468748	6344/112/343/111/10998/54600/483/9429/10257/6256/6548/107/123264/486/477/108/196883/6580/3156/8431/200931/6523/949/476/6513/6579/113/9376/1244/481/760/5244/8671/28234/10599/6522/109/358/6554/366/57552/10941/574537/6822/361/64241/7364/54578/478/5243/54490/5566/2052/6550/482/115/5567/54659/5568/1576/2778/9971/570/480/10864/1581/7365/7367/7366/6555/6343/8714/3781/79799/3949/1080/7363/23439/54657/546…	85
hsa05110	Human Diseases	Infectious disease: bacterial	hsa05110	Vibrio cholerae infection	49/7680	51/8541	0.96078431372549	1.06849724264706	1.46525192934227	0.100076654987583	0.165530723592906	0.0926609465807568	5335/10312/51382/9414/29927/375/51606/245973/8992/534/90423/9114/9296/9550/537/109/526/535/155066/11014/50617/11015/30001/9601/10945/523/23480/5566/23545/6558/533/60/527/115/529/245972/5567/5568/127124/7082/71/2778/55176/1080/3784/10952/528/5578/5336	49
hsa05143	Human Diseases	Infectious disease: parasitic	hsa05143	African trypanosomiasis	36/7680	37/8541	0.972972972972973	1.08205236486487	1.49378573726299	0.100466624145984	0.165530723592906	0.0926609465807568	54106/3569/7412/5582/355/23236/3827/3910/3606/3043/3040/5579/3586/3458/5331/4878/7064/3039/356/2776/169355/3383/335/6401/3592/3250/3593/3620/3553/2150/5332/8542/5578/7124/5330/4615	36
hsa05216	Human Diseases	Cancer: specific types	hsa05216	Thyroid cancer	36/7680	37/8541	0.972972972972973	1.08205236486487	1.49378573726299	0.100466624145984	0.165530723592906	0.0926609465807568	3265/6256/1499/578/51176/51426/8031/83439/5595/10912/7849/4893/8030/4616/5604/6932/6258/5594/1643/4914/595/5605/7175/6934/6257/3845/10342/4609/1647/7157/5468/7170/673/5979/581/999	36
hsa05214	Human Diseases	Cancer: specific types	hsa05214	Glioma	72/7680	76/8541	0.947368421052632	1.05357730263158	1.40114192960628	0.106890320004758	0.173940138862066	0.0973683770934594	5335/5154/3265/1869/207/3479/51806/91860/818/5925/5582/6654/578/57118/1950/51426/817/57172/5595/5293/25759/2475/163688/6464/815/10912/5579/4893/4616/5291/5604/3480/369/7039/5295/208/801/5594/814/1643/4193/10000/1871/1870/810/595/808/5605/5159/5728/3845/5894/2885/805/5155/8536/1019/5290/53358/1956/1647/399694/7157/1021/816/673/6655/5578/8503/581/1029/5336	72
hsa00532	Metabolism	Glycan biosynthesis and metabolism	hsa00532	Glycosaminoglycan biosynthesis - chondroitin sulfate / dermatan sulfate	21/7680	21/8541	1	1.11211	1.53617166797397	0.107078756004682	0.173940138862066	0.0973683770934594	64131/79586/56548/26229/92126/51363/10090/166012/9469/55454/126792/64132/55501/29940/55790/22856/113189/54480/50515/337876/11285	21
hsa00770	Metabolism	Metabolism of cofactors and vitamins	hsa00770	Pantothenate and CoA biosynthesis	21/7680	21/8541	1	1.11211	1.53617166797397	0.107078756004682	0.173940138862066	0.0973683770934594	217/80347/79717/586/51380/5169/80025/5167/224/8875/51733/60496/79646/8876/339896/587/53354/1806/219/1807/60490	21
hsa04640	Organismal Systems	Immune system	hsa04640	Hematopoietic cell lineage	94/7680	100/8541	0.94	1.04538	1.36333450437536	0.110811978352581	0.179163292102772	0.100292198804107	4254/3570/916/3565/909/928/948/3109/3569/3111/921/3122/966/3113/951/3815/2811/3117/2323/924/7037/3684/912/3566/3118/3575/3120/3672/290/3674/2815/930/3678/920/2209/3115/3574/3690/3655/952/3127/914/960/3559/3108/3589/1791/1379/3675/2057/911/3563/3567/1437/933/3123/929/1440/1378/3112/915/1436/926/7850/925/2322/3552/2056/3590/2993/1380/3673/3554/1441/1604/927/2208/931/910/3562/3553/947/3568/1435/913/…	94
hsa04260	Organismal Systems	Circulatory system	hsa04260	Cardiac muscle contraction	82/7680	87/8541	0.942528735632184	1.04819504310345	1.3493942251331	0.115995736741019	0.186323618691748	0.104300413262189	27091/84679/27092/784/7384/779/70/7169/10369/483/781/782/59283/6548/1351/4624/1346/486/6547/489/9167/477/6543/10975/7168/1350/9254/170712/785/7139/476/27089/481/10368/7134/1345/1327/93589/59285/7388/341947/4625/487/1347/6546/7171/59284/7385/1537/4633/776/1349/478/1339/1337/125965/6262/4634/482/55799/786/9377/4635/444/783/10479/1340/480/845/10345/23439/7170/1329/440567/488/775/3270/29796/778/7386/…	82
hsa01522	Human Diseases	Drug resistance: antineoplastic	hsa01522	Endocrine resistance	93/7680	99/8541	0.939393939393939	1.04470880681818	1.33627539775666	0.116856142358697	0.186323618691748	0.104300413262189	2064/1432/112/111/3265/3725/1869/207/3479/1565/1031/6199/6198/10498/107/5925/6654/2100/638/5602/5747/108/196883/5599/1839/4851/5595/5293/4318/25759/2475/113/6464/2852/2099/4893/5291/109/10683/5604/28514/6300/3480/4855/1027/369/4853/5295/208/4313/5594/54567/2353/6714/4193/10000/1871/5603/1870/5566/5600/595/5605/3714/3845/5894/115/2885/5567/4854/5568/9611/572/1019/5469/5290/2778/6667/53358/1956/399…	93
hsa04666	Organismal Systems	Immune system	hsa04666	Fc gamma R-mediated phagocytosis	93/7680	99/8541	0.939393939393939	1.04470880681818	1.33627539775666	0.116856142358697	0.186323618691748	0.104300413262189	8877/5335/8853/8394/6850/2215/4082/1398/207/7409/2212/2214/5338/2934/8613/9846/6199/10163/8398/1399/6198/27040/10097/5582/7410/10095/50807/3055/3984/10810/3985/10093/8612/3636/4067/23396/5788/5337/5595/5880/5293/274/2209/5579/10109/5580/5291/5604/55616/653857/2213/5295/10094/208/81873/5594/100137049/10092/10000/283748/5879/3635/7454/1785/382/998/7408/273/8936/5894/8395/65108/4651/255189/57180/558…	93
hsa00100	Metabolism	Lipid metabolism	hsa00100	Steroid biosynthesis	20/7680	20/8541	1	1.11211	1.49906207229217	0.119114631842806	0.189053498245922	0.10582854784682	8435/1718/3930/7108/120227/6307/6713/2222/1591/10682/1595/1056/3988/4047/51478/1717/50814/6309/6646/1594	20
hsa04742	Organismal Systems	Sensory system	hsa04742	Taste transduction	81/7680	86/8541	0.941860465116279	1.04745185319767	1.32085020349928	0.122669196900007	0.193806128435628	0.108488979714498	3351/170572/112/259287/3354/9568/3359/200909/9177/40/342372/338398/2550/5153/23236/1131/2784/50839/196883/83756/6337/259286/5028/50832/2556/954/29850/54429/259289/5331/5030/50835/9033/5024/285242/259285/3710/51764/50831/2555/773/5566/50838/255022/80835/259295/6328/2911/6326/259290/346562/80834/5567/5568/22953/6335/353164/5726/50833/3352/50837/6340/10021/2557/50836/8645/50840/2558/5136/2554/5137/3…	81
hsa03272	NA	NA	hsa03272	Virion - Hepatitis viruses	46/7680	48/8541	0.958333333333333	1.06577	1.36469521783651	0.124579287947877	0.195929243772571	0.109677459245978	57132/3920/928/967/9069/1365/644672/7122/10618/24146/9525/100506658/1366/128866/5010/949/9075/23562/10015/3916/53842/3339/91782/6554/4072/1803/9074/7251/5119/29082/49861/149461/9080/1364/51208/975/9073/1956/26285/100288814/3949/9798/27183/9076/9071/10686	46
hsa05218	Human Diseases	Cancer: specific types	hsa05218	Melanoma	69/7680	73/8541	0.945205479452055	1.05117	1.31132489247032	0.128023091929291	0.200150836088588	0.112040626225434	5154/2246/3265/1869/207/3479/26291/5925/578/1950/2254/51426/2251/8823/5595/5293/10912/4893/4286/2253/4616/5291/5604/3480/369/2260/2255/5295/208/5594/1643/4193/10000/1871/1870/2248/595/5605/2249/5159/5728/3845/5894/2247/80310/5155/572/1019/5290/8817/9965/1956/56034/1647/26281/4233/27006/7157/1021/2252/2250/673/3082/8822/8074/8503/581/999/1029	69
hsa04936	Human Diseases	Endocrine and metabolic disease	hsa04936	Alcoholic liver disease	134/7680	144/8541	0.930555555555556	1.03487955729167	1.26066037725214	0.128420478646435	0.200150836088588	0.112040626225434	727/1432/5571/217/3929/7132/3443/207/3569/126129/5609/5970/53632/3661/3605/5606/23175/1499/79602/7099/8717/51176/355/6720/501/1147/1571/34/5602/5564/5599/83439/4217/6885/126/224/3576/84818/6319/841/8737/23643/4790/257397/3456/114609/51422/6300/4792/1375/721/712/2919/7187/10454/717/2921/50507/728/9641/9020/5465/29110/356/6932/125/23118/718/929/6434/208/5565/836/713/8310/2932/10645/51135/31/3447/35…	134
hsa04710	Organismal Systems	Environmental adaptation	hsa04710	Circadian rhythm	33/7680	34/8541	0.970588235294118	1.07940027573529	1.38541926476335	0.129288658726336	0.200600340445347	0.112292250203662	4862/5571/6500/79365/53632/1454/5187/8864/5564/9572/1407/8945/1408/26224/51422/102800317/9575/5565/8553/4783/6096/8454/5562/9975/6095/23291/1385/6097/1453/1628/9978/5563/8863	33
hsa00531	Metabolism	Glycan biosynthesis and metabolism	hsa00531	Glycosaminoglycan degradation	19/7680	19/8541	1	1.11211	1.46101924488487	0.132501617617073	0.204667677212086	0.114569067864386	3373/2588/3425/2720/6448/10855/8692/8372/411/2799/60495/3073/4669/2990/3423/138050/6677/23553/3074	19
hsa04930	Human Diseases	Endocrine and metabolic disease	hsa04930	Type II diabetes mellitus	45/7680	47/8541	0.957446808510638	1.06478557180851	1.33008399180789	0.133858869496012	0.205845194869424	0.115228219823468	8913/777/9021/3767/3667/3643/5590/2645/5315/3099/5313/5602/5599/8835/5595/5293/2475/5580/5291/3630/80201/5295/389692/6514/5594/8651/776/774/3551/8660/773/3098/6517/122809/3101/5581/5290/9370/8471/775/5601/7124/6833/8503/3651	45
hsa05213	Human Diseases	Cancer: specific types	hsa05213	Endometrial cancer	56/7680	59/8541	0.949152542372881	1.05556144067797	1.27896405713128	0.140980502078514	0.215837405837017	0.12082166922425	2064/3265/2002/207/3611/1499/6654/578/8312/51176/1950/51426/842/83439/5595/5293/10912/4893/4616/5291/5604/8313/4292/369/324/6932/5295/208/2932/5594/1495/1643/2309/10000/595/5605/5728/6934/3845/5894/1496/2885/4609/572/5290/10297/1956/1647/29119/7157/673/5170/6655/8503/581/999	56
hsa05323	Human Diseases	Immune disease	hsa05323	Rheumatoid arthritis	89/7680	95/8541	0.936842105263158	1.04187088815789	1.22562160187443	0.143837872700113	0.218522050326829	0.12232448208134	10312/1493/8741/10673/3725/51382/3109/3569/3111/3122/3605/51606/3113/6364/6372/7099/3117/245973/7422/8992/534/90423/7010/54/3118/3120/9114/9296/9550/3606/4050/1514/941/3115/3576/6352/6348/537/3458/526/3127/535/155066/8600/8792/2919/3108/3589/50617/2921/284/7043/1437/3123/6387/6349/3112/2353/523/3600/3383/3552/942/51561/23545/6347/533/4312/527/529/7097/245972/127124/7040/2321/3689/1513/6374/3553/5…	89
hsa05230	Human Diseases	Cancer: overview	hsa05230	Central carbon metabolism in cancer	67/7680	71/8541	0.943661971830986	1.04945532570423	1.24970787125372	0.143997189232708	0.218522050326829	0.12232448208134	2064/3945/5211/3265/207/2539/3815/2645/3417/5315/3099/92483/5595/5293/6513/2475/5223/5224/9997/4893/5291/5604/9123/6510/2263/2261/2260/27165/23410/80201/5295/3948/208/6514/5594/3939/4914/51548/5163/5162/10000/2322/5605/8140/5159/3098/5728/5213/3845/5894/4609/3091/3101/5160/5290/1956/5161/160287/4233/7157/5214/4916/5979/3418/2744/57103/8503	67
hsa00061	Metabolism	Lipid metabolism	hsa00061	Fatty acid biosynthesis	18/7680	18/8541	1	1.11211	1.4219682824165	0.147391188586572	0.222695856991065	0.124660899562993	27349/23205/23305/197322/109703458/7923/51703/51102/55301/2182/54995/2181/31/84869/32/2180/81616/2194	18
hsa00240	Metabolism	Nucleotide metabolism	hsa00240	Pyrimidine metabolism	55/7680	58/8541	0.948275862068966	1.0545864762931	1.24575400831672	0.150210477048821	0.225968804603879	0.126493033304271	7371/83549/8623/84618/5169/1633/151531/56953/284958/129607/4907/51251/5167/1503/953/51727/9583/50484/1890/51733/6240/4831/978/4832/100526794/7083/377841/955/318/6241/7372/22978/957/7084/124583/7298/79077/1854/1841/4833/790/10201/7378/1635/1806/30833/956/221264/1807/56474/115024/4830/1723/51020/29922	55
hsa00052	Metabolism	Carbohydrate metabolism	hsa00052	Galactose metabolism	31/7680	32/8541	0.96875	1.07735595703125	1.30929485252597	0.15254410900667	0.226524728396171	0.126804228855782	3906/5211/2717/93432/55276/2720/2645/3099/2582/57016/8704/80201/2548/8972/231/2683/3098/5236/5213/3938/2584/7360/92579/130589/3101/441282/6476/57818/5214/2595/2592	31
hsa00640	Metabolism	Carbohydrate metabolism	hsa00640	Propanoate metabolism	31/7680	32/8541	0.96875	1.07735595703125	1.30929485252597	0.15254410900667	0.226524728396171	0.126804228855782	3945/79611/35/92483/26275/18/3030/1629/8802/1962/3948/8310/3939/31/5096/1738/32/23417/55902/4329/84532/51/8803/84693/594/5095/8801/55862/160287/593/1892	31
hsa04136	Cellular Processes	Transport and catabolism	hsa04136	Autophagy - other	31/7680	32/8541	0.96875	1.07735595703125	1.30929485252597	0.15254410900667	0.226524728396171	0.126804228855782	26100/23192/8678/10533/5289/55102/5515/115201/55062/64422/2475/9706/23710/5516/9776/84971/84938/57521/83734/23130/9474/3476/441925/60673/79065/64223/11345/9140/55054/30849/11337	31
hsa04137	Cellular Processes	Transport and catabolism	hsa04137	Mitophagy - animal	98/7680	105/8541	0.933333333333333	1.03797	1.16912415442824	0.156416122384643	0.231281958739686	0.129467235801954	5869/81631/3265/3725/54543/440738/1869/8678/79735/5970/1457/7879/345778/5868/267/23770/11331/598/7030/5602/6237/5599/4580/55669/9451/4893/4286/79594/84134/5071/10370/23710/6233/7311/665/8408/9958/51024/4077/7314/84315/10241/7942/664/65018/4976/29110/64786/55288/8887/192111/22879/10452/6714/79671/643246/468/64750/22800/2309/25813/9101/5878/441925/9804/27342/55626/3845/10133/8878/1459/23786/89941/9…	98
hsa00120	Metabolism	Lipid metabolism	hsa00120	Primary bile acid biosynthesis	17/7680	17/8541	1	1.11211	1.3818237131083	0.163951780179034	0.238663694353629	0.133599390815539	10998/1593/1582/3295/10858/9420/23600/570/9023/1581/6718/51302/8309/1109/80270/10005/6342	17
hsa00910	Metabolism	Energy metabolism	hsa00910	Nitrogen metabolism	17/7680	17/8541	1	1.11211	1.3818237131083	0.163951780179034	0.238663694353629	0.133599390815539	765/2747/771/767/761/760/2746/2752/762/759/11238/766/23632/768/763/1373/377677	17
hsa03273	NA	NA	hsa03273	Virion - Lassa virus and SFTS virus	17/7680	17/8541	1	1.11211	1.3818237131083	0.163951780179034	0.238663694353629	0.133599390815539	3920/4628/79784/30835/4629/5097/7037/3916/1605/10332/5101/64881/83259/27328/4627/8828/5099	17
hsa04940	Human Diseases	Endocrine and metabolic disease	hsa04940	Type I diabetes mellitus	42/7680	44/8541	0.954545454545455	1.06155894886364	1.22262337382454	0.165434011316546	0.238663694353629	0.133599390815539	1363/5551/3109/3111/4049/2571/3122/3113/3105/3382/3117/355/3135/3118/3120/3002/3106/941/3115/2572/3458/3630/3127/3108/3134/5799/356/3123/3112/3133/3552/942/3592/3593/3329/3107/3553/3119/5798/3558/7124/940	42
hsa04962	Organismal Systems	Excretory system	hsa04962	Vasopressin-regulated water reabsorption	42/7680	44/8541	0.954545454545455	1.06155894886364	1.22262337382454	0.165434011316546	0.238663694353629	0.133599390815539	5869/112/51143/1780/8655/6844/397/5868/360/554/359/84699/1778/8766/109/79659/361/140735/90993/396/9230/10540/4905/5878/5566/51164/10671/1385/1781/10488/115/5567/5568/2778/64764/1639/9586/148327/1783/84516/51626/6810	42
hsa04981	NA	NA	hsa04981	Folate transport and metabolism	30/7680	31/8541	0.967741935483871	1.07623487903226	1.26992406173497	0.165547071227951	0.238663694353629	0.133599390815539	4363/6472/100528021/9429/10257/4522/2348/6573/9376/1244/635/28234/10599/2352/200895/10057/9356/4548/2346/1719/4524/6470/23743/7298/2350/8714/113235/10588/11309/2356	30
hsa04540	Cellular Processes	Cellular community - eukaryotes	hsa04540	Gap junction	86/7680	92/8541	0.934782608695652	1.03958050271739	1.13993617056503	0.167230387515693	0.240090099918796	0.134397865485423	5154/2771/112/1902/111/3265/10746/7846/2697/107/5582/6654/23236/7278/1950/2773/108/3708/196883/5595/79861/113/5579/153/4893/109/5604/2983/5331/2977/5598/7277/5593/3357/84790/7280/2767/112714/3710/2776/5594/6714/81027/3356/5566/10381/5605/2911/5159/10383/983/10382/3358/3845/5894/115/2885/80310/5567/5155/5568/51807/3709/7082/1453/5607/2778/57369/1956/56034/5592/2982/203068/2915/5332/114/1813/6655/1…	86
hsa00360	Metabolism	Amino acid metabolism	hsa00360	Phenylalanine metabolism	16/7680	16/8541	1	1.11211	1.34048728392244	0.182370684502383	0.259671838838784	0.145359350004065	221/4282/4128/2806/314/259307/1644/8639/137362/5053/222/218/6898/2805/3242/4129	16
hsa00603	Metabolism	Glycan biosynthesis and metabolism	hsa00603	Glycosphingolipid biosynthesis - globo and isoglobo series	16/7680	16/8541	1	1.11211	1.34048728392244	0.182370684502383	0.259671838838784	0.145359350004065	2717/8706/3073/10317/6489/10690/6483/26301/4668/6482/53947/28/2523/127550/3074/2524	16
hsa03018	Genetic Information Processing	Folding, sorting and degradation	hsa03018	RNA degradation	73/7680	78/8541	0.935897435897436	1.04082	1.08160684155561	0.1883432631621	0.267076557800407	0.149504370657971	55802/5073/23644/5211/4849/340529/54512/54766/56915/57472/5394/10438/2023/8761/25804/115752/27257/5042/9337/131870/694/80336/2027/27258/51691/29883/11157/7832/11340/23016/645974/5393/87178/170506/51010/51690/10766/140886/23517/11044/10950/2026/4848/9924/57819/246175/154197/9125/51013/54464/5213/255967/23658/3329/28960/10200/1656/64282/167227/26986/196513/22894/132430/4850/10140/219988/23019/80153…	73
hsa00513	Metabolism	Glycan biosynthesis and metabolism	hsa00513	Various types of N-glycan biosynthesis	40/7680	42/8541	0.952380952380952	1.05915178571429	1.14766876004653	0.189886801210694	0.267076557800407	0.149504370657971	338707/283358/10195/64377/57134/199857/4124/4245/58505/11320/6184/1650/3073/84061/440138/11253/8704/746/79868/8703/4121/6487/79087/2683/3703/1603/10905/4122/2530/25834/7991/83539/152586/56052/6185/11282/201595/85365/4247/3074	40
hsa04216	Cellular Processes	Cell growth and death	hsa04216	Ferroptosis	40/7680	42/8541	0.952380952380952	1.05915178571429	1.14766876004653	0.189886801210694	0.267076557800407	0.149504370657971	81631/440738/1536/23305/5094/10533/7037/8031/51703/55240/6520/2495/30061/7417/3162/2182/2730/94033/10162/2512/1356/2937/7419/23516/2181/112483/9474/643246/4891/64116/2180/6303/2879/246/5621/23657/84557/7157/2729/7018	40
hsa04744	Organismal Systems	Sensory system	hsa04744	Phototransduction	28/7680	29/8541	0.96551724137931	1.07376077586207	1.18827411683258	0.194591952939904	0.27258629845023	0.152588618542265	5957/3000/51806/5148/91860/6010/5158/163688/1259/5145/2978/2782/2780/9626/9187/801/6011/8787/131890/1258/810/808/2779/2979/805/6295/2792/2986	28
hsa00604	Metabolism	Glycan biosynthesis and metabolism	hsa00604	Glycosphingolipid biosynthesis - ganglio series	15/7680	15/8541	1	1.11211	1.29784511389271	0.202856158651966	0.281880445355744	0.15779130497553	9197/2720/29906/256435/30815/3073/2583/6489/27090/6483/6482/8869/8705/81849/3074	15
hsa00730	Metabolism	Metabolism of cofactors and vitamins	hsa00730	Thiamine metabolism	15/7680	15/8541	1	1.11211	1.29784511389271	0.202856158651966	0.281880445355744	0.15779130497553	249/251/248/250/205/204/84284/79178/26289/27010/203/122481/9054/52/158067	15
hsa00790	Metabolism	Metabolism of cofactors and vitamins	hsa00790	Folate biosynthesis	27/7680	28/8541	0.964285714285714	1.07239118303571	1.14585942859615	0.210752480238013	0.291681432649409	0.16327771100545	84105/249/5805/57016/251/5860/248/250/7166/7054/2643/55034/873/200895/121278/8644/10243/1719/231/5053/6697/4337/441282/8836/4338/2356/5092	27
hsa03420	Genetic Information Processing	Replication and repair	hsa03420	Nucleotide excision repair	59/7680	63/8541	0.936507936507937	1.04149925595238	0.98735163229044	0.225115483553879	0.309490846609034	0.173247081764716	2068/2965/8450/3978/5886/6117/56655/5983/7508/5437/5887/902/5439/5438/5981/10714/5427/5426/5434/5424/2074/5430/2968/2072/5432/1161/5431/1643/5436/1022/7507/5440/2071/2967/2073/5982/5433/5985/81488/57804/404672/5435/6119/6118/1642/9978/2966/5111/4331/5441/29935/5984/8451/54107/57654/5425/1069/548644/2067	59
hsa00533	Metabolism	Glycan biosynthesis and metabolism	hsa00533	Glycosaminoglycan biosynthesis - keratan sulfate	14/7680	14/8541	1	1.11211	1.25376397647783	0.22563976843534	0.309490846609034	0.173247081764716	93010/8534/10164/6483/8704/6482/10678/8703/9435/8702/6487/2683/4166/2530	14
hsa05171	Human Diseases	Infectious disease: viral	hsa05171	Coronavirus disease - COVID-19	218/7680	238/8541	0.915966386554622	1.01865480567227	0.871705243840107	0.22630400055516	0.309490846609034	0.173247081764716	727/5335/6132/1432/51284/3570/6135/4793/25873/6850/23521/3725/6202/6205/7132/3443/3454/1536/6142/2212/3569/100526842/5970/6152/64135/3661/140801/57506/2197/5582/7099/6141/9636/6147/8829/6134/730/6188/732/6171/4938/6181/1147/6165/733/5610/5602/6176/200916/5599/6173/11224/6159/6209/1839/6168/6885/5595/4599/6403/5293/735/2162/5579/6194/6161/3576/6175/6123/4790/6228/6232/6138/5291/103/3456/6233/7311/…	218
hsa00670	Metabolism	Metabolism of cofactors and vitamins	hsa00670	One carbon pool by folate	37/7680	39/8541	0.948717948717949	1.05508	1.0295770900678	0.232230074250948	0.316344904294598	0.177083852723474	2618/6472/100528021/191/23382/4522/501/10840/55349/10768/2731/635/10797/27232/200895/4548/2653/1491/1719/25902/4524/1738/4143/6470/23743/1757/7298/4144/10841/275/27430/29958/160428/875/10588/471/441024	37
hsa01232	Metabolism	Global and overview maps	hsa01232	Nucleotide metabolism	79/7680	85/8541	0.929411764705882	1.03360753676471	0.929975757876026	0.233383721936953	0.316669677608572	0.177265654639419	7371/8833/83549/102157402/8623/84618/5169/3704/1633/151531/56953/284958/129607/272/4907/51251/5167/4860/1503/132/205/953/100/954/51816/3615/131870/51727/9583/204/50484/1890/7498/6240/3614/4831/978/4832/100526794/84284/158/271/7083/51292/377841/955/6241/22978/957/7084/26289/3251/2766/124583/7298/203/79077/1716/1854/1841/4833/10201/7378/2987/1635/353/30833/956/221264/56474/9615/270/122481/115024/48…	79
hsa05020	Human Diseases	Neurodegenerative disease	hsa05020	Prion disease	254/7680	278/8541	0.913669064748201	1.01609993255396	0.815052432501728	0.241541613201437	0.325544539698979	0.182233633418352	727/1432/4695/5709/4725/7384/779/6390/1536/4688/1649/3569/7846/4717/6263/56901/522/3310/2903/1457/858/4714/1351/5686/4696/5717/1346/6391/3304/4711/518/374291/730/4700/5690/7278/732/857/9167/6261/4712/733/859/5602/10975/842/5706/3708/1350/84699/5599/170712/64837/5691/4723/4851/5595/9451/27089/5880/5293/735/5683/79861/5530/7979/3831/4701/116444/514/11047/10963/5719/5682/5580/2906/1345/6352/5692/391…	254
hsa05162	Human Diseases	Infectious disease: viral	hsa05162	Measles	128/7680	139/8541	0.920863309352518	1.02410071942446	0.855567025323021	0.243436404988592	0.325544539698979	0.182233633418352	51284/54106/916/4793/3725/25898/3443/3454/207/6776/3665/3569/637/3310/5970/30835/64135/1457/3661/57506/7099/3304/8717/578/598/1017/355/4938/1147/5610/5602/842/6504/3560/5599/4179/8667/6885/9451/4599/5293/9367/841/4790/5291/103/3456/4792/440275/3561/1027/10332/3559/7187/7128/9641/6773/29110/356/2213/6774/23118/5295/208/836/2932/51209/51135/2353/915/896/3447/3551/10000/3654/4940/3552/8772/595/7161/…	128
hsa00520	Metabolism	Carbohydrate metabolism	hsa00520	Amino sugar and nucleotide sugar metabolism	47/7680	50/8541	0.94	1.04538	0.961180514917671	0.243687964687964	0.325544539698979	0.182233633418352	2821/140838/29925/2762/55276/51005/1118/5372/51700/91373/2645/3099/10020/51167/2582/2673/8790/80896/2585/54187/3073/6675/5973/80146/80201/64841/606495/5238/5373/3098/5236/2584/7358/7360/9945/27159/3101/55577/29926/55907/10007/3074/1727/51706/132789/2592/4351	47
hsa05144	Human Diseases	Infectious disease: parasitic	hsa05144	Malaria	47/7680	50/8541	0.94	1.04538	0.961180514917671	0.243687964687964	0.325544539698979	0.182233633418352	1311/54106/7057/948/3569/2995/7412/7060/7099/4035/6383/3606/3043/6403/3040/3576/3586/3458/1379/2994/3039/7043/2532/1440/1378/3383/6382/6401/3592/2993/6347/3820/7097/7040/7059/3689/975/7058/3553/4233/3082/958/3683/7124/7042/959/4615	47
hsa04950	Human Diseases	Endocrine and metabolic disease	hsa04950	Maturity onset diabetes of the young	25/7680	26/8541	0.961538461538462	1.06934	1.05745211348078	0.246647976597118	0.326973945986984	0.183033787835732	4825/6927/6928/222546/168620/3170/3174/2645/5313/3171/3375/5080/3630/3110/3175/50674/3280/389692/4760/6514/3087/2494/5078/3172/3651	25
hsa04977	Organismal Systems	Digestive system	hsa04977	Vitamin digestion and absorption	25/7680	26/8541	0.961538461538462	1.06934	1.05745211348078	0.246647976597118	0.326973945986984	0.183033787835732	4363/9227/8884/113278/80704/8029/81693/55788/6573/949/5826/338/10560/2346/9963/335/686/158835/5948/151056/5406/337/113235/6948/25974	25
hsa03450	Genetic Information Processing	Replication and repair	hsa03450	Non-homologous end-joining	13/7680	13/8541	1	1.11211	1.20808636125486	0.250978993767651	0.331445541387813	0.185536901780826	7518/2547/5591/4361/1791/10111/79840/27434/64421/3981/2237/27343/7520	13
hsa05160	Human Diseases	Infectious disease: viral	hsa05160	Hepatitis C	146/7680	159/8541	0.918238993710692	1.02118219339623	0.805199751954679	0.256815184526529	0.337863322609046	0.189129453483616	6041/9021/3646/3265/7132/3443/1869/3454/207/3665/637/6256/5970/9069/3661/57506/5925/1499/1365/644672/7122/6654/8717/578/5521/1017/5515/91543/3434/24146/355/1950/5518/4938/1147/10197/5610/842/7531/100506658/1366/5010/949/9075/23562/5595/9451/4599/53842/5293/4893/841/8737/4790/5291/3456/5604/3458/4792/440275/5516/369/7187/9641/6773/3627/5465/29110/356/6774/5295/208/836/2932/5594/9074/3447/3551/1000…	146
hsa01250	Metabolism	Global and overview maps	hsa01250	Biosynthesis of nucleotide sugars	35/7680	37/8541	0.945945945945946	1.05199535472973	0.946589649513667	0.264530157797878	0.346694828022977	0.194073162020772	2821/140838/29925/2762/55276/5372/91373/2645/3099/10020/2582/2673/8790/2585/54187/6675/55586/80146/80201/64841/5238/5373/3098/5236/2584/7358/7360/9945/3101/55577/29926/23483/55907/2592/4351	35
hsa04630	Environmental Information Processing	Signal transduction	hsa04630	JAK-STAT signaling pathway	154/7680	168/8541	0.916666666666667	1.01943	0.759757830148404	0.270950485604568	0.353769313279927	0.19803332413601	5154/11009/3570/3459/3565/9021/3265/1271/9180/3443/3454/207/6776/3569/50616/1387/3460/1442/9655/3952/2670/3953/3588/6654/9306/598/1950/3566/282617/3575/3560/386653/3976/8835/2688/10401/53833/5293/2475/50615/3574/3595/2033/2273/2689/3586/4352/6775/5291/3456/3598/5008/10254/3458/3561/3559/3589/55801/133396/5771/2057/5292/6773/3563/3567/1270/1437/6774/5295/208/1440/1154/338376/3597/8651/8027/896/344…	154
hsa00130	Metabolism	Metabolism of cofactors and vitamins	hsa00130	Ubiquinone and other terpenoid-quinone biosynthesis	12/7680	12/8541	1	1.11211	1.16062378615393	0.279160124914488	0.361758064495928	0.202505274923184	51117/154807/2677/51805/84274/10229/27235/6898/51004/1728/3242/79001	12
hsa03265	Genetic Information Processing	Information processing in viruses	hsa03265	Virion - Ebolavirus, Lyssavirus and Morbillivirus	12/7680	12/8541	1	1.11211	1.16062378615393	0.279160124914488	0.361758064495928	0.202505274923184	30835/6504/4179/10332/81607/2213/4864/4685/432/4684/1134/4804	12
hsa00534	Metabolism	Glycan biosynthesis and metabolism	hsa00534	Glycosaminoglycan biosynthesis - heparan sulfate / heparin	23/7680	24/8541	0.958333333333333	1.06577	0.963624670740345	0.287695774898981	0.371428127294954	0.207918391914425	64131/90161/9348/26229/9957/2132/3340/9653/26035/126792/9953/64132/9394/9956/64579/2135/2137/2131/9955/266722/222537/11285/2134	23
hsa05140	Human Diseases	Infectious disease: parasitic	hsa05140	Leishmaniasis	73/7680	79/8541	0.924050632911392	1.02764537183544	0.737237538526761	0.303785420601105	0.390742585605882	0.218730257838401	4843/1432/3459/3565/4793/3725/2215/1917/2002/1536/4688/3109/2212/2214/3111/3122/5970/3113/3460/7099/3117/3684/3118/3120/6885/5595/2209/3115/5579/4790/3586/3458/6300/4792/3127/3108/1379/10454/4689/7043/23118/718/3123/5743/1378/5594/51135/3112/2353/3654/5603/5777/3552/5600/3717/3592/7189/3688/3593/7097/6772/65108/3716/7040/1915/3689/3553/3119/3676/7124/7042/1535/4615	73
hsa00830	Metabolism	Metabolism of cofactors and vitamins	hsa00830	Retinol metabolism	63/7680	68/8541	0.926470588235294	1.03033662683824	0.750086090875306	0.305493677506307	0.391484490434008	0.219145562031815	9227/9249/54600/6121/8630/216/8608/10901/1592/1549/195814/1577/126/54905/51109/1562/340665/10170/10941/574537/145226/50700/56603/317749/29785/125/1543/7364/1558/54578/220/8694/54490/127/112724/158835/54884/128/54659/1576/53630/1555/1551/7365/7367/7366/124/79799/1559/7363/100861540/54657/1548/54658/10720/316/131/157506/8228/339761/130/5959/8854	63
hsa00515	Metabolism	Glycan biosynthesis and metabolism	hsa00515	Mannose type O-glycan biosynthesis	22/7680	23/8541	0.956521739130435	1.06375679347826	0.914385934090981	0.310286958054804	0.396159732424215	0.22176267345925	148789/29954/2526/84197/11041/10690/2218/120071/9215/146664/8704/79147/10329/8703/27087/6487/2683/84892/10585/9486/135152/55624	22
hsa05415	Human Diseases	Cardiovascular disease	hsa05415	Diabetic cardiomyopathy	187/7680	205/8541	0.91219512195122	1.01446074695122	0.625888214203858	0.313517148187767	0.398812254680027	0.223247504901506	177/1432/4695/4725/7384/6390/1536/207/4688/948/4717/56901/522/3667/5970/5164/4714/5166/1351/3643/2597/818/2539/4696/5590/5582/1346/6391/4711/518/374291/2998/4700/7048/23236/489/9167/4712/5602/4087/10975/5499/817/1350/5599/2673/170712/4846/4723/7046/27089/5880/5293/6513/4318/2475/4701/815/514/5579/5580/1345/5972/4790/516/513/4724/5291/142/1327/6300/3630/4706/7417/1375/506/7388/5331/341947/4718/291…	187
hsa00051	Metabolism	Carbohydrate metabolism	hsa00051	Fructose and mannose metabolism	32/7680	34/8541	0.941176470588235	1.04669117647059	0.81469308233226	0.319485613568663	0.404915832581529	0.226664171569824	55556/5211/29925/2762/5209/5210/5372/3099/57016/8790/229/3795/230/26007/5208/80201/231/2203/5373/3098/5213/6652/7167/3101/29926/441282/8789/5207/5214/226/57103/4351	32
hsa05168	Human Diseases	Infectious disease: viral	hsa05168	Herpes simplex virus 1 infection	166/7680	182/8541	0.912087912087912	1.01434151785714	0.584065587733813	0.332149121846207	0.419429183061269	0.234788468765663	727/6041/54106/3459/6850/9021/7132/3443/3454/6432/207/3109/3665/3569/3111/637/4049/3122/5970/64135/3661/57506/3113/3460/3105/29990/3117/8717/578/8764/598/5452/355/4938/1147/5610/972/5499/3135/842/3118/3120/6890/7248/3106/6885/9451/5293/3678/2475/8740/3115/3690/330/841/6352/4790/56829/5291/3456/6431/3458/4792/3127/440275/29915/3108/3134/7187/10454/1978/6891/9641/6773/29110/356/23118/718/6427/5295/…	166
hsa03022	Genetic Information Processing	Transcription	hsa03022	Basal transcription factors	41/7680	44/8541	0.931818181818182	1.03628373579545	0.720631919356923	0.33948350259695	0.427131970540163	0.239100342498905	6882/2068/2965/6881/10629/6877/2958/6883/2969/902/6879/6872/11036/51616/9519/2963/2968/6873/6874/6880/1022/2962/6884/129685/54457/2071/2967/27097/8148/6908/2961/2957/6875/404672/2960/2959/83860/2966/387332/4331/6878	41
hsa04215	Cellular Processes	Cell growth and death	hsa04215	Apoptosis - multiple species	30/7680	32/8541	0.9375	1.0426025390625	0.721072910733097	0.360591504547161	0.452045871642456	0.253046669857657	7132/8678/27429/637/331/578/598/5602/842/5366/5599/332/330/841/840/666/56616/836/57448/441925/8772/79444/10018/596/4804/317/27113/5601/54205/581	30
hsa04972	Organismal Systems	Digestive system	hsa04972	Pancreatic secretion	97/7680	106/8541	0.915094339622642	1.01768499410377	0.547171260038201	0.364039881496617	0.454721296021044	0.254544321472078	9635/51032/491/6344/112/111/483/440387/6548/63036/9545/387/5407/107/886/5582/486/23236/1131/489/477/30814/108/3778/3708/196883/7220/493/1506/683/26279/476/113/481/5579/84647/760/8766/8671/8399/490/952/6522/109/1358/5320/1360/885/5331/5322/487/279/1811/1359/1179/23436/81579/3710/2776/219931/478/10136/64600/1504/492/5879/6262/1056/482/6558/115/5906/3709/5644/5646/2778/5874/391013/480/22802/6343/540…	97
hsa00590	Metabolism	Lipid metabolism	hsa00590	Arachidonic acid metabolism	58/7680	63/8541	0.920634920634921	1.02384672619048	0.567362076466313	0.379494633723735	0.472320659238894	0.264396109826457	8398/10728/2687/127281/874/30814/1571/239/22949/4048/26279/5740/1573/84647/8399/5742/5320/27306/80142/5322/873/113612/1557/8644/81579/5743/1558/100137049/9536/145482/6916/64600/11283/283748/5730/2678/2879/4056/2053/59344/246/255189/247/151056/8529/1555/391013/242/8605/1559/5319/50487/240/8681/4051/123745/5321/3248	58
hsa00630	Metabolism	Carbohydrate metabolism	hsa00630	Glyoxylate and dicarboxylate metabolism	29/7680	31/8541	0.935483870967742	1.04036038306452	0.672325085906958	0.382489709778007	0.472647998511394	0.264579348117118	1431/50/6472/54363/125061/847/2731/2752/81888/4190/9380/189/2653/112817/5096/1738/55902/51179/6470/84532/84693/5095/275/283871/48/132158/38/39/4191	29
hsa03060	Genetic Information Processing	Folding, sorting and degradation	hsa03060	Protein export	29/7680	31/8541	0.935483870967742	1.04036038306452	0.672325085906958	0.382489709778007	0.472647998511394	0.264579348117118	6449/29927/83943/11231/51608/6729/7917/6728/60559/8266/164153/3309/6730/196294/28972/58477/90701/23480/23478/7095/6727/29100/6731/5018/55176/6726/10952/9789/6734	29
hsa00785	Metabolism	Metabolism of cofactors and vitamins	hsa00785	Lipoic acid metabolism	19/7680	20/8541	0.95	1.0565	0.755537730860846	0.386854347328138	0.476340228382689	0.266646188081578	116285/1629/2731/387787/11019/51601/2653/5162/1738/1743/55753/594/5160/275/4967/5161/593/1737/55526	19
hsa00260	Metabolism	Amino acid metabolism	hsa00260	Glycine, serine and threonine metabolism	38/7680	41/8541	0.926829268292683	1.03073551829268	0.589156910588147	0.395999961168488	0.485872292781194	0.271982056196348	1610/2628/6472/4128/501/55349/63826/5723/51268/314/2731/5223/5224/2593/635/26227/10993/27232/9380/189/2653/29968/1491/8639/1738/64902/6470/1757/212/275/23464/29958/669/113675/875/132158/211/4129	38
hsa03015	Genetic Information Processing	Translation	hsa03015	mRNA surveillance pathway	94/7680	103/8541	0.912621359223301	1.01493476941748	0.455412915723028	0.40113766381493	0.490436861059949	0.274537214587863	55012/22794/56903/10250/1477/340529/55110/100529063/11051/51692/2521/29894/28227/642843/390748/23049/5521/9775/5515/5518/1479/5525/5499/55308/22985/4686/8761/84305/5042/80336/22916/80335/5976/5516/9887/81608/55339/5529/79869/9939/5527/10898/8732/5526/11052/2733/55916/65110/645974/23381/56000/29107/65109/23435/140886/10284/23708/4440/10482/1478/11269/5522/124540/64895/10767/5523/5411/53918/10189/2…	94
hsa04672	Organismal Systems	Immune system	hsa04672	Intestinal immune network for IgA production	46/7680	50/8541	0.92	1.02314	0.490104438833903	0.423253033519067	0.515653343653512	0.288652921302848	3565/8741/10673/3109/3569/3111/3122/115650/23495/3113/23308/2826/3117/8174/608/29851/3118/3120/941/3115/3586/7852/56477/3127/4055/3108/5284/9020/3567/3123/6387/3112/57379/3600/6370/3695/942/7040/3601/3119/3676/3558/958/10803/940/959	46
hsa05330	Human Diseases	Immune disease	hsa05330	Allograft rejection	36/7680	39/8541	0.923076923076923	1.02656	0.496533632089437	0.436691663619431	0.530159002148502	0.296772912672116	3565/5551/3109/3111/3122/3113/3105/3117/355/3135/3118/3120/3002/3106/941/3115/3586/3458/3127/3108/3134/3567/356/3123/3112/3133/942/3592/3593/3107/3119/3558/958/7124/940/959	36
hsa04923	Organismal Systems	Endocrine system	hsa04923	Regulation of lipolysis in adipocytes	54/7680	59/8541	0.915254237288136	1.01786281779661	0.411182677090108	0.445416871962816	0.538860970975994	0.301644109095172	63924/2771/112/4886/111/155/207/134/154/3667/3643/107/364/2773/108/196883/5140/5293/113/7253/153/11343/5291/109/5742/3630/51099/4878/1081/5593/5295/7252/208/5743/57104/10000/8660/5566/4881/115/5567/5568/5290/2778/3991/4852/5733/8471/5592/5346/114/8503/2167/2770	54
hsa04966	Organismal Systems	Excretory system	hsa04966	Collecting duct acid secretion	26/7680	28/8541	0.928571428571429	1.03267299107143	0.517171474614024	0.453404254473546	0.546612794591801	0.305983432323977	10312/51382/245973/1188/8992/534/90423/6521/10723/9114/9296/9550/760/526/535/155066/50617/523/23545/527/529/245972/495/127124/496/528	26
hsa04145	Cellular Processes	Transport and catabolism	hsa04145	Phagosome	144/7680	159/8541	0.905660377358491	1.00719339622642	0.273442922027757	0.457555043361437	0.548180485747988	0.306860995976969	4353/22925/5869/10312/1311/3920/81035/51143/2215/1780/7057/51382/1536/53407/4688/948/3109/2212/2214/7846/3111/29927/3122/30835/7879/5289/10333/5868/51606/3113/7060/3105/7099/3117/245973/200576/8992/7278/534/7037/90423/3684/9146/3135/3118/11151/1520/3120/6890/9114/949/9296/9550/3916/3106/3678/8417/4973/79861/2209/1514/9341/1778/3115/3690/537/821/526/79659/3127/535/155066/10332/3108/715/3134/7277/5…	144
hsa04960	Organismal Systems	Excretory system	hsa04960	Aldosterone-regulated sodium reabsorption	35/7680	38/8541	0.921052631578947	1.02431126644737	0.448560742058515	0.457873295899331	0.548180485747988	0.306860995976969	483/3479/3667/3643/5582/486/477/6337/5595/476/5293/481/5579/5291/3630/5295/5594/2810/478/482/3758/3845/4306/6446/53828/5290/480/6340/23439/6338/5170/3291/5578/23327/8503	35
hsa00430	Metabolism	Metabolism of other amino acids	hsa00430	Taurine and hypotaurine metabolism	16/7680	17/8541	0.941176470588235	1.04669117647059	0.575500263381033	0.477073153675972	0.566977363219634	0.317383130004298	2571/2686/51380/2687/2329/2326/2328/2572/2327/2330/339896/1036/2678/570/124975/84890	16
hsa00450	Metabolism	Metabolism of other amino acids	hsa00450	Selenocompound metabolism	16/7680	17/8541	0.941176470588235	1.04669117647059	0.575500263381033	0.477073153675972	0.566977363219634	0.317383130004298	9060/10587/883/22928/4548/1491/22929/92935/118672/51540/7296/9061/56267/11185/114112/51091	16
hsa00250	Metabolism	Amino acid metabolism	hsa00250	Alanine, aspartate and glutamate metabolism	34/7680	37/8541	0.918918918918919	1.02193834459459	0.399393561764346	0.479569400070276	0.566977363219634	0.317383130004298	440/435/443/339983/2747/2571/2806/18/2673/445/2572/259307/2746/2752/56954/84706/27165/189/2346/158/7915/80150/137362/64902/8659/9945/2805/790/284716/8528/1373/2875/5471/2744	34
hsa04970	Organismal Systems	Digestive system	hsa04970	Salivary secretion	88/7680	97/8541	0.907216494845361	1.00892396907216	0.263984106818275	0.480128229547262	0.566977363219634	0.317383130004298	491/112/146/111/155/483/154/51806/6844/4025/6263/91860/6548/653247/107/5582/820/486/148/23236/1131/477/55503/108/3778/3708/196883/493/683/476/163688/54831/113/6779/1473/481/5579/153/3347/490/952/6522/109/4586/2983/5331/2977/1469/279/1471/5542/5593/4842/362/5555/3783/3710/2776/801/727897/478/1755/4069/492/5566/810/482/808/6558/147/3346/115/5567/805/5568/3709/2778/480/4589/5592/23439/2982/5554/5332…	88
hsa00592	Metabolism	Lipid metabolism	hsa00592	alpha-Linolenic acid metabolism	24/7680	26/8541	0.923076923076923	1.02656	0.405108415305314	0.504723139792356	0.593993899211412	0.332506472330088	8398/30814/26279/84647/8399/9415/5320/5322/81579/8310/100137049/64600/283748/51/255189/151056/391013/8605/5319/30/50487/8681/123745/5321	24
hsa01524	Human Diseases	Drug resistance: antineoplastic	hsa01524	Platinum drug resistance	68/7680	75/8541	0.906666666666667	1.00831	0.215939020744336	0.511142143519183	0.599509090364872	0.335593771302514	4259/2064/207/637/5429/331/578/598/355/7153/2949/842/5366/7155/4217/4257/5595/5293/332/1244/1317/119391/330/672/841/5291/4292/540/2939/5980/4436/356/2944/5295/208/836/2950/5594/4193/7507/10000/4437/8772/9446/2941/2948/2946/2947/572/5290/538/221357/7157/472/2956/4258/2952/596/317/27113/5170/2938/54205/2067/8503/581/1029/2940	68
hsa04621	Organismal Systems	Immune system	hsa04621	NOD-like receptor signaling pathway	170/7680	189/8541	0.899470899470899	1.00031001984127	0.0128716172898761	0.555685274846573	0.649551030732818	0.363606296485666	199713/6041/84674/1432/4793/7226/81631/838/3725/1669/118429/10135/440738/3443/3454/1536/64127/3665/55072/3569/29108/79792/10392/10616/1670/5970/222545/3661/57506/387/10059/84168/7099/820/91662/10628/331/81858/598/23236/63940/4938/1147/846/5602/7531/3708/5599/56919/55914/55669/3606/6885/5595/22900/2634/152138/330/5580/3576/841/6352/8737/4790/257397/3456/23710/6300/4792/114548/9051/24145/7417/5331/…	170
hsa05208	Human Diseases	Cancer: overview	hsa05208	Chemical carcinogenesis - reactive oxygen species	204/7680	227/8541	0.898678414096916	0.999428689427313	-0.0260548	0.565681874145073	0.659009860115135	0.368901169033115	4780/4259/1432/4695/4725/5587/3265/7384/3725/6390/207/4688/405/4025/5338/4717/5609/56901/522/5970/115019/4714/1351/25865/4696/10327/1346/6391/6654/4711/518/7422/374291/4700/1950/9167/4712/1147/1571/5795/5602/847/10975/5747/2949/1350/5599/27/170712/5337/4217/4723/4257/5595/27089/5293/4701/514/119391/5580/4893/1345/4790/1645/516/513/4724/5291/1327/5604/6300/4792/25/4706/7417/506/3162/7388/341947/47…	204
hsa04620	Organismal Systems	Immune system	hsa04620	Toll-like receptor signaling pathway	98/7680	109/8541	0.899082568807339	0.999878153669725	-0.00382356	0.580975506041454	0.674555453323299	0.37760329604955	1432/51284/54106/3929/3725/3443/3454/207/3665/3569/5609/5970/3661/10333/5606/7099/1147/5602/5599/6885/5595/5293/3663/941/7096/3576/841/6352/8737/23643/4790/6348/6351/5291/3456/114609/5604/6300/4792/51311/388372/7187/10454/9641/6773/3627/29110/23118/5295/54472/929/208/5594/6349/51135/2353/3447/3551/10000/3654/5603/5879/942/8772/5608/5600/5605/3592/7100/7189/3593/7097/6772/3716/6373/7297/8517/5290/…	98
hsa00565	Metabolism	Lipid metabolism	hsa00565	Ether lipid metabolism	45/7680	50/8541	0.9	1.0009	0.0190283627501355	0.608683659411923	0.704363030623831	0.394289010145375	133121/255043/5168/5338/8613/7368/8398/254531/5050/5049/122618/30814/8612/7941/56994/5337/26279/79153/85465/84647/5051/8399/5320/5322/81579/100137049/64600/283748/8540/54947/255189/9514/151056/8611/391013/8605/23646/5319/79888/5048/284161/50487/8681/123745/5321	45
hsa00480	Metabolism	Metabolism of other amino acids	hsa00480	Glutathione metabolism	53/7680	59/8541	0.898305084745763	0.999013506355932	-0.022708	0.615410161304985	0.709773052705083	0.397317437474096	4259/51056/257202/373156/494143/2686/2539/2687/3417/2949/5226/9588/290/4257/9027/119391/6611/50484/27306/51060/2939/6240/2878/2730/2944/2937/2950/2936/6241/9446/2941/2948/4953/2877/10314/2946/2678/2947/2879/2880/79017/6723/124975/26873/221357/2729/4258/2952/2938/79094/3418/2882/2940	53
hsa05164	Human Diseases	Infectious disease: viral	hsa05164	Influenza A	155/7680	173/8541	0.895953757225434	0.996398572976879	-0.142921	0.618118868290901	0.710528665875919	0.397740415336688	6041/51284/3459/4793/3838/9021/7132/3443/3454/207/3109/8795/23430/3665/3569/29108/3111/100529063/11100/637/3122/5970/90865/64135/1387/3661/57506/3113/3460/402569/642843/7099/3117/4928/390748/8717/578/91543/355/7706/4938/1147/5610/842/3118/3120/5611/8797/3606/5595/4599/5293/3115/5579/2033/3576/8766/841/6352/4790/5291/103/3456/3836/5604/3458/4792/114548/3127/2224/291/3108/7187/56649/3337/10898/9641…	155
hsa04380	Organismal Systems	Development and regeneration	hsa04380	Osteoclast differentiation	128/7680	143/8541	0.895104895104895	0.995454545454545	-0.163706	0.631677165073944	0.723709599720479	0.405118851075656	1432/23547/3459/6850/9021/3725/2215/29760/7132/3454/207/4688/695/2212/2214/9846/5609/5970/2355/10859/3460/7048/55423/489/1147/54/5602/799/3708/5599/8061/7046/11006/6885/5595/5293/2274/2209/5530/3690/4286/4790/3937/10990/5291/3456/5604/3458/6300/4792/7305/8600/8792/487/10454/3727/4689/5971/5534/6773/9020/140885/3932/2213/23118/5295/11027/208/126014/169200/10288/3710/5594/8651/814/4791/2353/1436/11…	128
hsa00563	Metabolism	Glycan biosynthesis and metabolism	hsa00563	Glycosylphosphatidylinositol (GPI)-anchor biosynthesis	27/7680	30/8541	0.9	1.0009	0.0147219782725226	0.641747022382579	0.730409439948593	0.408869294038762	80235/8818/93210/54872/9487/128869/8733/54965/9488/10026/284098/5279/80055/51604/2822/94005/27315/84720/55650/5283/8705/23556/65258/5277/5281/51227/9091	27
hsa00591	Metabolism	Lipid metabolism	hsa00591	Linoleic acid metabolism	27/7680	30/8541	0.9	1.0009	0.0147219782725226	0.641747022382579	0.730409439948593	0.408869294038762	8398/30814/1571/26279/1573/84647/8399/5320/5322/1557/81579/1558/100137049/64600/283748/246/255189/151056/1576/391013/8605/1559/5319/50487/8681/123745/5321	27
hsa00860	Metabolism	Metabolism of cofactors and vitamins	hsa00860	Porphyrin metabolism	41/7680	46/8541	0.891304347826087	0.991227921195652	-0.178159	0.683168054543625	0.775003760236374	0.433832345249446	54600/7389/5498/210/1371/644/3163/3145/326625/1352/2495/3052/645/3162/10941/574537/341208/2990/94033/2512/1356/7364/54578/1355/54490/2395/124454/212/54659/7365/7367/7366/7390/79799/7363/54657/2235/54658/10720/9843/211	41
hsa00140	Metabolism	Lipid metabolism	hsa00140	Steroid hormone biosynthesis	56/7680	63/8541	0.888888888888889	0.988541666666667	-0.272617	0.700100016097339	0.789023242177711	0.441680184243075	1583/1584/54600/1585/51170/8630/3283/79154/412/1571/1312/7923/1577/3294/3284/1645/1586/1589/10941/574537/3290/79644/1543/8644/7364/54578/6783/54490/51478/220074/374875/9420/54659/6820/1576/1551/1581/6716/6718/7365/7367/7366/1646/79799/1109/51144/7363/100861540/54657/3292/54658/10720/6715/1588/3291/1545	56
hsa04622	Organismal Systems	Immune system	hsa04622	RIG-I-like receptor signaling pathway	64/7680	72/8541	0.888888888888889	0.988541666666667	-0.291595	0.700948468908229	0.789023242177711	0.441680184243075	1432/4793/3443/3665/5970/64135/3661/57506/57169/9636/8717/7706/1147/5602/5599/6885/3576/841/8737/4790/103/3456/6300/4792/1654/7187/26007/9641/3627/29110/79132/338376/79671/9474/3447/3551/54941/5603/8772/5600/3592/7189/4214/3593/9755/64343/10010/8517/3445/3446/3452/3467/56832/3440/3439/843/55593/9140/1540/5300/80143/5601/7186/7124	64
hsa00983	Metabolism	Xenobiotics biodegradation and metabolism	hsa00983	Drug metabolism - other enzymes	72/7680	81/8541	0.888888888888889	0.988541666666667	-0.309447	0.702367510377846	0.789023242177711	0.441680184243075	4353/10/4259/7371/8833/83549/54600/3704/1066/151531/1571/2949/1549/4257/119391/3615/51727/50484/1890/7172/10941/574537/51733/7498/9/2939/6240/3614/4831/978/2990/4832/2944/7364/2950/54578/7083/54490/6241/7372/9446/2941/7084/2948/2946/3251/2947/54659/1854/4833/10201/7378/1576/1806/7365/7367/7366/1807/79799/221357/7363/4830/54657/1548/4258/54658/2952/10720/8824/29922/2938/2940	72
hsa00511	Metabolism	Glycan biosynthesis and metabolism	hsa00511	Other glycan degradation	16/7680	18/8541	0.888888888888889	0.988541666666667	-0.145335	0.729803685076596	0.814555080762911	0.455972421236311	4123/2720/4759/2519/3073/64772/57704/10825/129807/4125/4758/23324/2517/4126/175/3074	16
hsa04980	NA	NA	hsa04980	Cobalamin transport and metabolism	16/7680	18/8541	0.888888888888889	0.988541666666667	-0.145335	0.729803685076596	0.814555080762911	0.455972421236311	7702/51293/55788/166785/7629/326625/5826/6947/27249/57215/4548/5052/4552/3054/6948/25974	16
hsa00920	Metabolism	Energy metabolism	hsa00920	Sulfur metabolism	9/7680	10/8541	0.9	1.0009	0.00848976891732694	0.732988817267427	0.815479520175337	0.456489904813696	9060/58472/4357/7263/9061/8991/10380/6821/23474	9
hsa03020	Genetic Information Processing	Transcription	hsa03020	RNA polymerase	30/7680	34/8541	0.882352941176471	0.981272977941176	-0.326759	0.745358707477571	0.826583694830896	0.462705810309963	10622/84265/10623/5437/5439/5438/5434/55703/5430/27297/84172/55718/5432/11128/5431/5436/64425/5440/5433/171568/25885/9533/51728/81488/5435/51082/661/5441/10621/548644	30
hsa04114	Cellular Processes	Cell growth and death	hsa04114	Oocyte meiosis	123/7680	139/8541	0.884892086330935	0.984096785071943	-0.564559	0.765824734212311	0.846566639097315	0.473891881940694	1432/112/991/111/6500/285955/388333/3479/51806/51529/91860/22849/818/107/6197/9985/1017/5515/29882/27330/5518/5525/9232/5499/108/817/7531/3708/196883/64682/5595/8243/995/5530/163688/113/51434/815/132864/441272/246184/8945/109/5604/6300/3630/3480/5516/5241/89869/5529/8697/6195/9748/10459/5527/6196/5534/5526/9088/5347/699/25906/3710/801/119504/5594/10734/996/26271/8454/5603/5566/5532/810/5600/80315…	123
hsa05310	Human Diseases	Immune disease	hsa05310	Asthma	28/7680	32/8541	0.875	0.973096	-0.455371	0.784056013437086	0.863959810984814	0.483628248315199	3565/3109/2207/3111/3122/3113/3117/2205/3118/6356/3120/3115/3586/3127/3108/3567/3123/3112/2206/8288/3562/3578/3119/5553/958/7124/3596/959	28
hsa04623	Organismal Systems	Immune system	hsa04623	Cytosolic DNA-sensing pathway	73/7680	83/8541	0.879518072289157	0.978120293674699	-0.598211	0.788446475687156	0.866039620913512	0.484792486303882	4793/10622/3443/84265/3665/3569/29108/10623/79792/5970/90865/3661/57506/81030/5437/11277/1147/3606/841/6352/8737/4790/79844/6351/840/58511/103/3456/5434/55703/4792/114548/85364/1687/388372/9641/55718/3627/29110/11128/1777/836/3428/4210/653082/3447/3551/5440/8772/10146/171568/29800/11035/9533/9447/51728/834/5435/8517/51082/661/3445/3446/3452/3440/3439/3553/51428/25939/5441/115004/10621/197259	73
hsa04662	Organismal Systems	Immune system	hsa04662	B cell receptor signaling pathway	80/7680	91/8541	0.879120879120879	0.977678571428571	-0.639326	0.796980085343867	0.872642751673982	0.488488793148806	55024/23547/4793/6850/3265/3725/29760/207/7409/695/5970/10859/973/7410/6654/1147/3636/4067/930/11006/5595/5880/5293/5881/5530/974/5579/8915/4893/10892/4790/10990/5291/4775/5604/4792/5534/2213/933/5295/11027/208/10288/2932/5594/2353/11025/3551/10000/971/27071/84433/5879/5777/25780/5532/4794/3635/640/11024/5605/79168/1380/3845/5894/8519/5535/2885/353514/8517/5290/975/10451/4772/6655/8503/4773/5533/…	80
hsa05207	Human Diseases	Cancer: overview	hsa05207	Chemical carcinogenesis - receptor activation	190/7680	215/8541	0.883720930232558	0.982794331395349	-0.763098	0.811966304267465	0.886247133364489	0.49610426692749	4259/2771/3839/112/3838/111/3265/3725/779/155/54600/1869/207/405/6776/154/6256/5970/6199/604/55584/10728/6198/107/5925/1137/402569/5582/23746/6197/331/6654/7422/2100/1950/27330/1139/2254/2773/108/2949/164091/196883/2251/84699/8823/409/4257/5595/5293/2475/113/332/119391/5579/3840/3837/2099/153/54852/4893/4790/2253/5291/109/10683/3836/5604/28514/9314/10941/574537/5241/8600/1388/7471/2939/6195/1978/…	190
hsa00053	Metabolism	Carbohydrate metabolism	hsa00053	Ascorbate and aldarate metabolism	26/7680	30/8541	0.866666666666667	0.963828	-0.59272	0.820678884284246	0.892939918120594	0.499850760371735	217/54600/9104/9365/10327/501/224/55586/10941/574537/2990/7364/54578/54490/7358/54659/7365/7367/7366/219/79799/7363/54657/54658/10720/223	26
hsa00040	Metabolism	Carbohydrate metabolism	hsa00040	Pentose and glucuronate interconversions	31/7680	36/8541	0.861111111111111	0.957649739583333	-0.760463	0.851007442546169	0.923036285645688	0.516698133735341	54600/9365/10327/57016/55277/10941/574537/2990/7364/51181/54578/231/9942/729020/6120/54490/6652/7358/7360/54659/441282/7365/7367/7366/79799/7363/54657/54658/51084/10720/27294	31
hsa00190	Metabolism	Energy metabolism	hsa00190	Oxidative phosphorylation	120/7680	138/8541	0.869565217391304	0.967051630434783	-1.16537	0.901027727548036	0.974236230411314	0.545358887726443	10312/4695/4725/7384/6390/51382/4717/56901/522/479/4714/1351/51606/4696/1346/6391/245973/4711/518/374291/4700/8992/534/9167/90423/4712/10975/1350/170712/9114/27068/9296/4723/9550/27089/4701/514/1345/516/537/513/1352/4724/1327/526/4706/535/155066/506/7388/341947/4718/1347/50617/4694/4731/7385/509/4698/55967/1537/498/515/4728/6389/523/1355/1349/1339/517/1337/125965/4709/4715/54539/9551/4708/23545/5…	120
hsa00982	Metabolism	Xenobiotics biodegradation and metabolism	hsa00982	Drug metabolism - cytochrome P450	62/7680	73/8541	0.849315068493151	0.944531	-1.42144	0.940004675303464	1	0.559780955278369	4259/221/54600/373156/1565/4128/1571/2329/2949/2326/1549/1577/4257/126/119391/2328/2327/27306/10941/574537/2330/2939/1557/125/2944/7364/2950/1558/54578/222/54490/127/9446/2941/2948/2946/218/2947/128/54659/1576/1555/7365/7367/7366/124/79799/1559/221357/7363/54657/1548/4258/54658/2952/10720/316/131/130/2938/4129/2940	62
hsa00980	Metabolism	Xenobiotics biodegradation and metabolism	hsa00980	Metabolism of xenobiotics by cytochrome P450	67/7680	79/8541	0.848101265822785	0.943181368670886	-1.51522	0.948694789350089	1	0.559780955278369	4259/221/54600/8574/373156/1565/874/1571/2949/1553/1549/1577/4257/126/119391/1645/27306/10941/574537/6822/873/2939/3290/29785/125/1543/2944/7364/2950/54578/222/54490/127/9446/2052/2941/2948/2946/218/374875/2947/128/54659/1576/1555/7365/7367/7366/124/79799/1559/221357/7363/54657/1548/4258/54658/2952/10720/22977/131/27294/130/1545/2938/1572/2940	67
hsa05204	Human Diseases	Cancer: overview	hsa05204	Chemical carcinogenesis - DNA adducts	60/7680	71/8541	0.845070422535211	0.93981073943662	-1.52095	0.9498277252565	1	0.559780955278369	10/4259/54600/373156/64816/1571/2949/1553/1549/1577/4257/119391/1562/6799/27306/10941/574537/6822/9/873/2939/6817/3290/1557/1543/2944/7364/2950/5743/1558/54578/54490/9446/2052/2941/2948/2946/374875/2947/54659/1576/1551/7365/7367/7366/1646/79799/1559/221357/7363/100861540/54657/1548/4258/54658/2952/10720/1545/2938/2940	60
hsa05100	Human Diseases	Infectious disease: bacterial	hsa05100	Bacterial invasion of epithelial cells	66/7680	78/8541	0.846153846153846	0.941016	-1.5629	0.952994690749084	1	0.559780955278369	79767/5829/1398/8218/10163/3611/858/1399/387/1499/1211/10097/10095/857/10093/859/5747/5293/3678/25759/79658/6464/10109/3059/5291/391/653857/10459/8976/7414/26084/9564/5295/10094/81873/1495/10092/867/6714/2335/5879/1213/1785/26052/998/63916/3688/2549/8936/60/1496/23607/57180/71/10096/5290/53358/9844/4233/1759/399694/29119/1793/2017/8503/999	66
hsa05320	Human Diseases	Immune disease	hsa05320	Autoimmune thyroid disease	45/7680	54/8541	0.833333333333333	0.926758	-1.61246	0.958832653778551	1	0.559780955278369	1493/3565/5551/3443/3109/7038/3111/3122/3113/3105/3117/355/3135/3118/3120/3002/3106/941/3115/7253/3586/3127/3108/3134/1081/7173/3567/356/3123/7252/3112/3447/3133/942/3107/3445/3446/3452/3440/3439/3119/3558/958/940/959	45
hsa05202	Human Diseases	Cancer: overview	hsa05202	Transcriptional misregulation in cancer	171/7680	198/8541	0.863636363636364	0.960458096590909	-1.68127	0.959436332641732	1	0.559780955278369	4353/5154/4291/221037/51274/6495/1669/6758/5079/1649/3479/861/3569/5090/171558/1031/1670/6256/5970/604/8013/1991/4086/3206/2521/7185/4299/54738/578/7468/598/4066/5914/7030/7048/4297/3684/6929/51426/8864/5747/2115/3728/6756/3560/3002/7490/51384/6692/84444/5087/1051/8861/8091/4318/2209/8900/890/7704/10912/7849/860/330/3576/30012/4286/5327/4221/1053/4790/51513/4616/4149/648/862/1655/4613/3480/1027/3…	171
hsa05332	Human Diseases	Immune disease	hsa05332	Graft-versus-host disease	37/7680	45/8541	0.822222222222222	0.914401041666667	-1.71939	0.966918175670165	1	0.559780955278369	5551/3802/3109/3569/3111/3122/3812/3113/3105/3117/355/3135/3118/3120/3002/3106/941/3115/3458/3127/3108/3134/356/3123/3821/3112/3133/3824/3552/942/3811/3107/3553/3119/3558/7124/940	37
hsa04612	Organismal Systems	Immune system	hsa04612	Antigen processing and presentation	68/7680	81/8541	0.839506172839506	0.933622685185185	-1.79261	0.969392725305435	1	0.559780955278369	3802/3109/3111/3310/3122/5993/3812/3113/3105/3117/3304/8302/10197/972/8625/3135/3118/1520/3120/6890/3106/920/1514/3115/821/5641/3458/3127/4801/3108/3134/3805/6891/5994/3309/3123/3821/567/3112/1508/5720/6892/3320/3133/926/925/4261/3824/3811/1385/2923/3306/927/3822/3107/811/10437/3326/4802/4800/3119/3308/5721/3312/3305/3303/7124/3823	68
hsa04914	Organismal Systems	Endocrine system	hsa04914	Progesterone-mediated oocyte maturation	94/7680	111/8541	0.846846846846847	0.941786317567568	-1.84366	0.971665130410883	1	0.559780955278369	1432/2771/112/111/285955/207/388333/3479/51529/22849/994/107/6197/1017/29882/27330/2773/5602/108/3835/196883/64682/5140/5599/5595/995/5293/113/8900/890/51434/132864/85417/441272/246184/5291/109/5604/6300/3630/3480/5241/369/51343/8697/6195/10459/6196/9088/5347/5295/699/208/25906/119504/5594/996/10000/3320/5603/5566/993/5600/80315/983/8881/3845/5894/115/6793/5567/64506/5568/891/245711/3326/5290/408…	94
hsa05131	Human Diseases	Infectious disease: bacterial	hsa05131	Shigellosis	215/7680	250/8541	0.86	0.956414	-2.08892	0.982587949441812	1	0.559780955278369	5335/1432/58528/26100/4793/81631/6500/5829/3725/440738/7132/1398/5333/10325/10398/207/55072/29108/8678/6093/10392/10616/375/826/5970/6199/103910/10163/3611/5289/3661/100132074/1399/6198/387/4636/84812/11335/10097/7099/10095/7335/23048/81858/8717/598/3099/23236/5216/10627/51619/1147/92610/10093/55062/5602/5747/5217/64121/3708/5599/113026/87/3606/6885/5595/5293/83660/3678/2475/9252/831/345456/10109…	215
hsa04650	Organismal Systems	Immune system	hsa04650	Natural killer cell mediated cytotoxicity	113/7680	134/8541	0.843283582089552	0.937823577425373	-2.16653	0.985542484172573	1	0.559780955278369	5335/80328/3459/6850/3265/2215/5551/3802/3443/3454/7409/8795/2214/80329/2207/637/3384/3812/3460/27040/3105/5582/7410/6654/4277/355/4068/3135/3002/135250/8797/3106/5595/5880/5293/5881/25759/5530/6464/5579/4893/100507436/3937/5291/3456/5604/3458/7305/10870/369/154064/3805/5534/3932/356/1437/7462/259197/5295/79465/836/3821/5594/353091/3447/7535/9436/3133/3383/5879/5777/3824/919/962/5532/5605/3811/38…	113
hsa04973	Organismal Systems	Digestive system	hsa04973	Carbohydrate digestion and absorption	42/7680	52/8541	0.807692307692308	0.898242	-2.19811	0.986959352827586	1	0.559780955278369	207/483/93432/486/3099/23236/477/2542/83756/6523/476/5293/481/5579/5291/5331/279/80201/5295/208/6514/8972/776/478/10000/482/3098/6518/346562/3938/80834/92579/3101/5290/480/6476/57818/23439/5332/5330/8503/280	42
hsa05150	Human Diseases	Infectious disease: bacterial	hsa05150	Staphylococcus aureus infection	85/7680	102/8541	0.833333333333333	0.926758	-2.22241	0.987306868400062	1	0.559780955278369	727/3880/3861/2215/1669/3426/3109/2212/2214/3111/1670/3122/3113/54474/25984/3886/820/3117/2359/3866/3684/3884/3858/3118/3120/8687/6403/2209/3115/3868/3881/3586/3872/125115/3127/8688/721/712/3108/715/1675/2357/717/728/6404/3075/8689/353288/2213/5340/718/390792/3123/713/5724/147183/3112/1667/342574/1828/2358/3383/3883/3859/5648/716/2204/4153/2266/3882/3860/10747/3689/3875/1672/162605/192666/3857/31…	85
hsa00500	Metabolism	Carbohydrate metabolism	hsa00500	Starch and sucrose metabolism	31/7680	40/8541	0.775	0.861885	-2.61484	0.994751054568861	1	0.559780955278369	2821/8908/93432/55276/5169/2998/2645/3099/11181/5167/283209/5836/279/80201/2548/8972/5834/3098/5236/7360/92579/3101/5837/6476/178/57818/2997/2992/2632/2595/280	31
hsa04740	Organismal Systems	Sensory system	hsa04740	Olfactory transduction	382/7680	453/8541	0.84326710816777	0.937805256622516	-4.06247	0.999950902139193	1	0.559780955278369	256144/219484/81442/143503/391109/219438/390064/219469/125963/390113/79317/81318/219873/442186/26659/79490/390195/134083/392309/3000/26246/51806/8392/26707/255725/26219/4993/391107/81327/219982/390168/390155/91860/125958/130075/392391/284521/390197/284433/124538/26245/219875/126541/347169/120065/8383/818/122740/403277/341416/343169/5138/219958/120793/284383/6547/442194/144124/390037/81282/390078/…	382
hsa03082	Genetic Information Processing	Chromosome	hsa03082	ATP-dependent chromatin remodeling	89/7680	117/8541	0.760683760683761	0.845963541666667	-5.01032	0.999996756834885	1	0.559780955278369	8089/4798/6602/6601/11177/8295/10524/55193/54891/54556/54815/51412/29844/5928/29994/51377/5977/8932/9112/83444/93973/55929/10847/1107/6598/57459/9031/8607/8110/6603/8099/125476/8289/6594/1108/7528/404281/283899/10467/9274/9219/64769/26122/11176/9275/64431/6599/10933/124944/5931/6597/29998/23506/54617/79913/6944/57634/8467/605/6595/26039/55257/60/86/54108/55274/84295/29117/6604/71/6605/196528/3066…	89
hsa04217	Cellular Processes	Cell growth and death	hsa04217	Necroptosis	123/7680	159/8541	0.773584905660377	0.860311025943396	-5.31	0.999999204436815	1	0.559780955278369	6609/57132/3459/9825/7132/3443/3454/1536/6776/8795/55072/29108/92421/2747/637/10616/90865/3460/818/10059/7099/331/81030/81858/8717/355/25978/5610/5602/817/9525/5599/128866/8797/815/330/841/8737/91782/6775/3456/2495/5836/142/823/3458/114548/2746/7417/2752/291/27005/100526767/7128/6773/356/2512/6774/7419/292/100137049/51510/192111/3447/7416/3320/283748/3552/5119/5834/8772/3717/8837/79643/29082/1103…	123
hsa05203	Human Diseases	Cancer: overview	hsa05203	Viral carcinogenesis	161/7680	205/8541	0.785365853658537	0.873412728658537	-5.47893	0.999999685564458	1	0.559780955278369	83933/991/6850/3265/6502/5829/3725/2965/6776/3665/2934/5970/51564/1387/3661/387/5925/7185/3105/28973/55869/1237/8717/578/1017/5315/3516/2958/5610/3135/7531/6722/9734/55697/84699/11317/5366/87/4067/9114/3106/5595/3249/5293/8900/890/5423/11036/2648/2033/4893/841/9519/4790/23513/3190/5291/1234/27044/5700/4792/1108/1027/2968/7337/4055/1388/3134/1654/7187/1386/7874/90993/5902/6774/9759/718/5295/836/74…	161
hsa03010	Genetic Information Processing	Translation	hsa03010	Ribosome	131/7680	172/8541	0.761627906976744	0.847013535610465	-6.05325	0.999999966689826	1	0.559780955278369	79590/6132/6135/25873/23521/6202/6205/6142/100526842/6152/51073/140801/2197/6141/124995/6147/6134/6188/6171/6181/6165/6176/200916/6173/11224/6159/6209/219927/6168/65005/54460/6194/6161/64969/6175/6123/6228/51263/6232/6138/63931/6233/7311/4736/6207/9349/6208/51318/6130/6169/64928/6189/6193/6144/6229/51081/55052/6204/6218/64960/6166/9045/9553/51264/6133/10573/64983/51069/55173/6158/6217/55168/6167/…	131
hsa00970	Genetic Information Processing	Translation	hsa00970	Aminoacyl-tRNA biosynthesis	25/7680	66/8541	0.378787878787879	0.421253551136364	-14.0961	1	1	0.559780955278369	51067/10056/57176/2193/55278/23438/79587/79731/80222/123263/10667/23395/10352/92935/55699/118672/124454/55157/57505/54938/51091/5188/57038/283459/25973	25
hsa03008	Genetic Information Processing	Translation	hsa03008	Ribosome biogenesis in eukaryotes	71/7680	168/8541	0.422619047619048	0.469998604910714	-20.7204	1	1	0.559780955278369	3692/27341/55272/102157402/1457/55813/2091/10248/10436/5901/29889/10528/81691/55131/65083/10885/51068/138716/10775/55127/25996/28987/10607/26354/55226/9724/55916/10940/10557/92856/56000/29107/10556/1736/57455/4931/9790/4809/10482/55505/84128/54433/29102/23560/54552/54464/6949/51367/1459/7514/84135/51602/23160/55781/83732/54913/10171/134430/51096/23195/84916/1460/55651/10199/79631/55341/51077/1081…	71
hsa03040	Genetic Information Processing	Transcription	hsa03040	Spliceosome	126/7680	217/8541	0.580645161290323	0.645740927419355	-15.7868	1	1	0.559780955278369	10286/10465/84321/22827/6432/10569/10946/55110/9416/6628/3310/220988/2521/55119/10907/10285/3304/9716/9775/55660/3192/23020/8175/22985/10291/4686/988/100534599/8449/6631/25804/11325/25949/84991/3183/10523/9092/3190/27316/6431/151903/1655/22916/24148/10713/11338/27258/9879/10594/6625/9939/8559/51691/11157/4670/57461/58517/10992/9785/6427/6434/84950/84844/6636/23450/10262/153527/23451/9410/23350/51…	126
hsa04613	Organismal Systems	Immune system	hsa04613	Neutrophil extracellular trap formation	106/7680	193/8541	0.549222797927461	0.61079582253886	-16.3333	1	1	0.559780955278369	177/4353/727/5335/83933/1432/51284/6850/2215/1536/207/4688/2212/2214/79792/5970/51564/10533/1991/5582/7099/820/2811/55869/2359/23236/3684/9734/3674/6885/5595/6403/5880/5293/2475/2209/5579/3690/23569/4790/5291/5604/366/6300/51311/7417/7450/5331/291/1379/2357/728/4689/6404/837/10105/64581/9759/718/5295/208/27180/7419/1511/1378/5594/292/6714/1183/7416/10000/2358/5603/5879/5600/5605/2266/5894/60/7097…	106
hsa05034	Human Diseases	Substance dependence	hsa05034	Alcoholism	106/7680	188/8541	0.563829787234043	0.627040392287234	-15.4428	1	1	0.559780955278369	83933/1392/2771/2775/111/3265/94235/51806/91860/6571/2903/51564/4128/2785/55869/6654/2793/2784/2773/5499/2786/9734/84699/2787/5569/5173/6531/5595/2790/25759/163688/6464/116444/10681/7054/2906/4893/2030/5604/136/369/1388/2782/1644/1386/55970/2783/90993/9759/59345/135/10645/801/5594/814/51764/3177/468/2354/5566/2904/810/808/1385/116443/2905/3845/5894/6570/10488/79885/2885/5567/805/84152/5568/8520/5…	106
hsa05206	Human Diseases	Cancer: overview	hsa05206	MicroRNAs in cancer	158/7680	312/8541	0.506410256410256	0.563184	-23.4753	1	1	0.559780955278369	4363/5335/5154/2064/3265/6541/4082/7057/3236/1398/5268/1869/1789/1945/1788/6093/3667/7976/1387/1399/387/63923/994/1943/5582/6654/578/7422/6768/2146/10253/7168/2065/599/10298/4851/5595/8091/995/5293/4318/3678/2475/3371/9252/6464/10642/6624/5579/3690/659/2033/672/4893/4790/3190/4194/5291/648/5604/25/7329/1786/3162/4855/1027/960/5598/2261/7431/324/131405/57521/5292/27165/85414/4853/6774/9759/5295/11…	158
hsa05322	Human Diseases	Immune disease	hsa05322	Systemic lupus erythematosus	51/7680	141/8541	0.361702127659574	0.40225232712766	-21.3745	1	1	0.559780955278369	727/2215/3109/2212/2214/3111/6628/3122/2903/1991/3113/3117/6741/730/732/733/3118/3120/87/735/2209/941/3115/3586/3458/3127/721/712/3108/731/715/717/718/3123/713/1511/3112/942/2904/716/6737/81/729/6632/3119/714/6634/958/7124/940/959	51

## Sheet: Supplementary Material 3
The PPI results
#node1	node2	node1_string_id	node2_string_id	neighborhood_on_chromosome	gene_fusion	phylogenetic_cooccurrence	homology	coexpression	experimentally_determined_interaction	database_annotated	automated_textmining	combined_score
ABCF3	SGTA	9606.ENSP00000411471	9606.ENSP00000221566	0	0	0	0	0.138	0.054	0	0.071	0.177
ABCF3	SLC43A1	9606.ENSP00000411471	9606.ENSP00000278426	0	0	0	0	0.103	0.045	0	0.137	0.196
ABCF3	LARP1B	9606.ENSP00000411471	9606.ENSP00000321997	0	0	0	0	0.111	0.071	0	0.056	0.152
ABCF3	RPL13A	9606.ENSP00000411471	9606.ENSP00000375730	0.053	0	0	0	0.141	0.481	0	0	0.541
ABCF3	ERCC2	9606.ENSP00000411471	9606.ENSP00000375809	0	0	0	0	0.056	0.253	0	0.091	0.303
ABCF3	SPATA3	9606.ENSP00000411471	9606.ENSP00000388895	0	0	0	0	0.057	0	0	0.251	0.263
ABCF3	EIF5AL1	9606.ENSP00000411471	9606.ENSP00000430706	0.057	0	0	0	0.21	0	0	0.304	0.436
ABCF3	RPL17-C18orf32	9606.ENSP00000411471	9606.ENSP00000463379	0	0	0	0	0.09	0.481	0	0.09	0.532
ABLIM2	KLHL3	9606.ENSP00000393511	9606.ENSP00000312397	0	0	0	0	0.066	0.053	0	0.123	0.157
ABLIM2	CNTFR	9606.ENSP00000393511	9606.ENSP00000368265	0	0	0	0	0.105	0	0	0.125	0.183
ABLIM2	RGS11	9606.ENSP00000393511	9606.ENSP00000380876	0	0	0	0	0.113	0.054	0	0.136	0.211
ABLIM2	KLHL30	9606.ENSP00000393511	9606.ENSP00000386389	0	0	0	0	0	0.045	0	0.215	0.218
ABLIM2	NCK1	9606.ENSP00000393511	9606.ENSP00000417273	0	0	0	0	0	0	0.5	0	0.499
ADRA2A	QRFP	9606.ENSP00000280155	9606.ENSP00000485512	0	0	0	0	0.067	0	0	0.167	0.189
ADRA2A	RGS11	9606.ENSP00000280155	9606.ENSP00000380876	0	0	0	0	0.098	0	0	0.163	0.213
ADRA2A	CIDEC	9606.ENSP00000280155	9606.ENSP00000373328	0	0	0	0	0.072	0	0	0.25	0.275
ANO5	ANO7	9606.ENSP00000315371	9606.ENSP00000274979	0	0	0.071	0.849	0	0	0	0.147	0.174
ANO7	OR7A5	9606.ENSP00000274979	9606.ENSP00000316955	0	0	0	0	0	0	0	0.177	0.177
AQP8	SPON2	9606.ENSP00000219660	9606.ENSP00000483599	0	0	0	0	0	0	0	0.153	0.153
AQP8	DAO	9606.ENSP00000219660	9606.ENSP00000228476	0.046	0	0	0	0.085	0.045	0	0.154	0.201
AQP8	PDZD3	9606.ENSP00000219660	9606.ENSP00000347742	0	0	0	0	0.11	0	0	0.185	0.243
AQP8	CDH16	9606.ENSP00000219660	9606.ENSP00000299752	0	0	0	0	0.193	0	0	0.204	0.33
CACUL1	SGTA	9606.ENSP00000358147	9606.ENSP00000221566	0	0	0	0	0	0.127	0	0.078	0.16
CACUL1	KLF7	9606.ENSP00000358147	9606.ENSP00000309570	0	0	0	0	0.049	0.071	0	0.224	0.255
CACUL1	KLHL3	9606.ENSP00000358147	9606.ENSP00000312397	0	0	0	0	0	0.104	0	0.101	0.16
CACUL1	SPSB2	9606.ENSP00000358147	9606.ENSP00000428338	0	0	0	0	0	0.097	0	0.102	0.154
CACUL1	KLHL30	9606.ENSP00000358147	9606.ENSP00000386389	0	0	0	0	0	0.104	0	0.101	0.16
CACUL1	CAND2	9606.ENSP00000358147	9606.ENSP00000387641	0	0	0	0	0.067	0.434	0	0.239	0.563
CAMTA2	TTC14	9606.ENSP00000412886	9606.ENSP00000296015	0	0	0	0	0.051	0	0	0.166	0.174
CAND2	KCNJ8	9606.ENSP00000387641	9606.ENSP00000499300	0	0	0	0	0.067	0	0	0.128	0.151
CCDC27	CDH16	9606.ENSP00000294600	9606.ENSP00000299752	0	0	0.222	0	0.047	0	0	0	0.226
CD63	LTF	9606.ENSP00000447730	9606.ENSP00000231751	0	0	0	0	0.051	0	0	0.352	0.359
CD63	CRP	9606.ENSP00000447730	9606.ENSP00000255030	0	0	0	0	0	0	0	0.245	0.244
CD63	MCAM	9606.ENSP00000447730	9606.ENSP00000264036	0	0	0	0	0.047	0.113	0	0.42	0.466
CD63	STAB1	9606.ENSP00000447730	9606.ENSP00000312946	0	0	0	0	0.06	0	0	0.166	0.182
CD63	PAPPA	9606.ENSP00000447730	9606.ENSP00000330658	0	0	0	0	0.067	0	0	0.16	0.183
CD63	COL18A1	9606.ENSP00000447730	9606.ENSP00000352798	0	0	0	0	0.044	0	0	0.157	0.16
CD63	KITLG	9606.ENSP00000447730	9606.ENSP00000495951	0	0	0	0	0	0	0	0.314	0.314
CDH16	USH1C	9606.ENSP00000299752	9606.ENSP00000005226	0	0	0	0	0.123	0.091	0	0.052	0.178
CDH16	HOXB7	9606.ENSP00000299752	9606.ENSP00000239165	0	0	0	0	0.103	0	0	0.24	0.289
CDH16	PDZD3	9606.ENSP00000299752	9606.ENSP00000347742	0	0	0.298	0	0.074	0.091	0	0.052	0.364
CHCHD10	DAO	9606.ENSP00000384973	9606.ENSP00000228476	0	0	0	0	0	0	0	0.197	0.197
CIDEC	GCA	9606.ENSP00000373328	9606.ENSP00000394842	0	0	0	0	0	0	0	0.166	0.165
CLEC1A	STAB1	9606.ENSP00000326407	9606.ENSP00000312946	0	0	0	0	0.093	0	0	0.195	0.239
COL18A1	LTF	9606.ENSP00000352798	9606.ENSP00000231751	0	0	0	0	0.057	0	0	0.169	0.184
COL18A1	CRP	9606.ENSP00000352798	9606.ENSP00000255030	0	0	0	0	0	0.221	0	0.298	0.429
COL18A1	MCAM	9606.ENSP00000352798	9606.ENSP00000264036	0	0	0	0	0.11	0	0	0.193	0.251
COL18A1	STAB1	9606.ENSP00000352798	9606.ENSP00000312946	0	0	0	0	0.09	0	0	0.119	0.164
COL18A1	HS6ST2	9606.ENSP00000352798	9606.ENSP00000429473	0	0	0	0	0	0	0	0.156	0.156
COL18A1	KITLG	9606.ENSP00000352798	9606.ENSP00000495951	0	0	0	0	0	0	0	0.22	0.22
COL18A1	SPON2	9606.ENSP00000352798	9606.ENSP00000483599	0	0	0	0	0.088	0	0	0.262	0.298
CRP	PON1	9606.ENSP00000255030	9606.ENSP00000222381	0	0	0	0	0.168	0	0	0.621	0.671
CRP	NAMPT	9606.ENSP00000255030	9606.ENSP00000222553	0	0	0	0	0.042	0	0	0.583	0.583
CRP	LTF	9606.ENSP00000255030	9606.ENSP00000231751	0	0	0	0	0.104	0	0	0.6	0.627
CRP	EGLN2	9606.ENSP00000255030	9606.ENSP00000469686	0	0	0	0	0	0	0	0.17	0.169
CRP	RPL13A	9606.ENSP00000255030	9606.ENSP00000375730	0	0	0	0	0	0.14	0	0.081	0.175
CRP	PPP1R3B	9606.ENSP00000255030	9606.ENSP00000308318	0	0	0	0	0	0	0	0.201	0.201
CRP	UGT1A9	9606.ENSP00000255030	9606.ENSP00000346768	0	0	0	0	0.132	0	0	0.162	0.242
CRP	KITLG	9606.ENSP00000255030	9606.ENSP00000495951	0	0	0	0	0	0	0	0.269	0.269
CRP	MCAM	9606.ENSP00000255030	9606.ENSP00000264036	0	0	0	0	0	0	0	0.491	0.491
CRP	PAPPA	9606.ENSP00000255030	9606.ENSP00000330658	0	0	0	0	0.07	0	0	0.711	0.719
DCST2	RGS11	9606.ENSP00000357409	9606.ENSP00000380876	0	0	0	0	0.047	0	0	0.157	0.162
DCST2	HAGHL	9606.ENSP00000357409	9606.ENSP00000374353	0	0	0	0	0.063	0	0	0.354	0.369
DEFA4	LTF	9606.ENSP00000297435	9606.ENSP00000231751	0	0	0	0	0.477	0	0	0.507	0.731
DEFA4	VSTM1	9606.ENSP00000297435	9606.ENSP00000343366	0	0	0	0	0.125	0	0	0.165	0.238
DEXI	MCFD2	9606.ENSP00000493467	9606.ENSP00000386651	0	0	0	0	0	0	0	0.384	0.384
EGLN2	SENP1	9606.ENSP00000469686	9606.ENSP00000394791	0	0	0	0	0.049	0	0	0.164	0.171
EIF5AL1	NAMPT	9606.ENSP00000430706	9606.ENSP00000222553	0.057	0	0	0	0	0	0	0.166	0.179
EIF5AL1	RPL13A	9606.ENSP00000430706	9606.ENSP00000375730	0.087	0	0	0	0.593	0.518	0	0.169	0.831
EIF5AL1	MCFD2	9606.ENSP00000430706	9606.ENSP00000386651	0	0	0	0	0	0	0	0.199	0.199
EIF5AL1	RPL17-C18orf32	9606.ENSP00000430706	9606.ENSP00000463379	0	0	0	0	0.589	0.514	0	0.171	0.82
EME1	ORC2	9606.ENSP00000376952	9606.ENSP00000234296	0	0	0	0	0.365	0	0	0.057	0.376
EME1	TMEM221	9606.ENSP00000376952	9606.ENSP00000342162	0	0	0	0	0	0	0	0.312	0.312
EME1	RPL13A	9606.ENSP00000376952	9606.ENSP00000375730	0	0	0	0	0.077	0.163	0	0	0.195
EME1	ERCC2	9606.ENSP00000376952	9606.ENSP00000375809	0	0	0	0	0.049	0	0	0.222	0.228
ENOX1	L3MBTL2	9606.ENSP00000261488	9606.ENSP00000216237	0	0	0	0	0	0	0	0.435	0.435
ENOX1	SCFD2	9606.ENSP00000261488	9606.ENSP00000384182	0	0	0	0	0.044	0	0	0.201	0.203
ENOX1	TTC14	9606.ENSP00000261488	9606.ENSP00000296015	0	0	0	0	0	0	0	0.245	0.244
ERCC2	ORC2	9606.ENSP00000375809	9606.ENSP00000234296	0	0	0	0	0.093	0.093	0	0.074	0.172
FHOD1	USH1C	9606.ENSP00000258201	9606.ENSP00000005226	0	0	0	0	0	0	0	0.351	0.351
FHOD1	NCK1	9606.ENSP00000258201	9606.ENSP00000417273	0	0	0	0	0.042	0	0	0.227	0.227
FHOD1	STAB1	9606.ENSP00000258201	9606.ENSP00000312946	0	0	0	0	0.127	0	0	0.353	0.411
FOPNL	ODF2	9606.ENSP00000461830	9606.ENSP00000403453	0	0	0	0	0.194	0	0	0.202	0.33
FOPNL	PPP1R2C	9606.ENSP00000461830	9606.ENSP00000490336	0	0	0	0	0.246	0	0	0	0.245
GPR34	STAB1	9606.ENSP00000367384	9606.ENSP00000312946	0	0	0	0	0.149	0	0	0.211	0.3
GPR34	SERTAD2	9606.ENSP00000367384	9606.ENSP00000326933	0	0	0.211	0	0	0	0	0	0.211
HAGHL	RGS11	9606.ENSP00000374353	9606.ENSP00000380876	0	0	0	0	0.07	0.053	0	0.257	0.289
HAGHL	PPP1R2C	9606.ENSP00000374353	9606.ENSP00000490336	0	0	0	0	0	0	0	0.35	0.349
HOXB7	LARP1B	9606.ENSP00000239165	9606.ENSP00000321997	0	0	0	0	0	0	0	0.185	0.185
HOXB7	KITLG	9606.ENSP00000239165	9606.ENSP00000495951	0	0	0	0	0	0	0	0.215	0.215
HOXB7	HOXD1	9606.ENSP00000239165	9606.ENSP00000328598	0	0	0	0.72	0.067	0.073	0	0.237	0.283
INSL4	QRFP	9606.ENSP00000239316	9606.ENSP00000485512	0	0	0	0	0	0	0	0.211	0.211
KCNJ8	SPON2	9606.ENSP00000499300	9606.ENSP00000483599	0	0	0	0	0.056	0	0	0.156	0.169
KHSRP	TTC14	9606.ENSP00000381216	9606.ENSP00000296015	0	0	0	0	0.067	0.067	0	0.186	0.229
KITLG	NAMPT	9606.ENSP00000495951	9606.ENSP00000222553	0	0	0	0	0	0	0	0.184	0.183
KITLG	LTF	9606.ENSP00000495951	9606.ENSP00000231751	0	0	0	0	0	0	0	0.206	0.206
KITLG	PLCG1	9606.ENSP00000495951	9606.ENSP00000244007	0	0	0	0	0	0	0	0.305	0.305
KITLG	MCAM	9606.ENSP00000495951	9606.ENSP00000264036	0	0	0	0	0.06	0	0	0.311	0.324
KITLG	PAPPA	9606.ENSP00000495951	9606.ENSP00000330658	0	0	0	0	0.067	0	0	0.186	0.208
KLF7	ORC2	9606.ENSP00000309570	9606.ENSP00000234296	0	0	0	0	0	0	0	0.156	0.156
KLF7	LARP1B	9606.ENSP00000309570	9606.ENSP00000321997	0	0	0	0	0	0.068	0	0.171	0.194
KLHL3	ZNF337	9606.ENSP00000312397	9606.ENSP00000252979	0	0	0	0	0.18	0.059	0	0	0.195
KLHL3	KLHL30	9606.ENSP00000312397	9606.ENSP00000386389	0	0	0.118	0.749	0	0.065	0	0.238	0.317
KLHL30	PPP1R3C	9606.ENSP00000386389	9606.ENSP00000238994	0	0	0	0	0.093	0	0	0.267	0.307
KLHL30	PPP1R3B	9606.ENSP00000386389	9606.ENSP00000308318	0	0	0	0	0.093	0	0	0.164	0.21
L3MBTL2	NFRKB	9606.ENSP00000216237	9606.ENSP00000436926	0	0	0	0	0.169	0	0	0	0.169
L3MBTL2	TNRC18	9606.ENSP00000216237	9606.ENSP00000395538	0	0	0	0	0.049	0.046	0	0.164	0.175
L3MBTL2	ODF2	9606.ENSP00000216237	9606.ENSP00000403453	0	0	0	0	0.197	0.046	0	0.064	0.22
L3MBTL2	ORC2	9606.ENSP00000216237	9606.ENSP00000234296	0	0	0	0	0.113	0	0	0.184	0.245
LARP1B	RPL13A	9606.ENSP00000321997	9606.ENSP00000375730	0	0	0	0	0.074	0.087	0	0.077	0.152
LARP1B	RPL17-C18orf32	9606.ENSP00000321997	9606.ENSP00000463379	0	0	0	0	0.117	0.087	0	0	0.159
LCE1E	LCE3E	9606.ENSP00000357759	9606.ENSP00000357778	0	0	0	0	0.109	0	0.5	0.627	0.819
LTF	PON1	9606.ENSP00000231751	9606.ENSP00000222381	0	0	0	0	0.086	0	0	0.187	0.225
LTF	RPL13A	9606.ENSP00000231751	9606.ENSP00000375730	0	0	0	0	0.048	0	0	0.158	0.164
LTF	STAB1	9606.ENSP00000231751	9606.ENSP00000312946	0	0	0	0	0.1	0	0	0.111	0.165
LTF	MCAM	9606.ENSP00000231751	9606.ENSP00000264036	0	0	0	0	0	0.127	0	0.09	0.172
MCAM	STAB1	9606.ENSP00000264036	9606.ENSP00000312946	0	0	0	0	0.047	0	0	0.215	0.22
MCAM	SENP1	9606.ENSP00000264036	9606.ENSP00000394791	0	0	0	0	0	0	0.4	0	0.4
MCFD2	SGTA	9606.ENSP00000386651	9606.ENSP00000221566	0	0	0	0	0.055	0.211	0	0	0.222
NAMPT	PON1	9606.ENSP00000222553	9606.ENSP00000222381	0	0	0	0	0	0	0	0.176	0.175
NAMPT	SENP1	9606.ENSP00000222553	9606.ENSP00000394791	0	0	0	0	0	0	0	0.358	0.358
NAMPT	RPL17-C18orf32	9606.ENSP00000222553	9606.ENSP00000463379	0	0	0	0	0.06	0.424	0	0.155	0.502
NAMPT	RPL13A	9606.ENSP00000222553	9606.ENSP00000375730	0.07	0	0	0	0.154	0.424	0	0.135	0.556
NCK1	PPP1R3C	9606.ENSP00000417273	9606.ENSP00000238994	0	0	0	0	0.044	0	0.54	0	0.541
NCK1	PLCG1	9606.ENSP00000417273	9606.ENSP00000244007	0	0	0	0.584	0.042	0.081	0	0.95	0.952
NCK1	PPP1R3B	9606.ENSP00000417273	9606.ENSP00000308318	0	0	0	0	0	0	0.54	0	0.54
NFRKB	ORC2	9606.ENSP00000436926	9606.ENSP00000234296	0	0	0	0	0.185	0	0	0	0.185
OR1M1	PPP1R2C	9606.ENSP00000493107	9606.ENSP00000490336	0	0	0	0	0	0	0	0.275	0.275
OR51E1	OR7A5	9606.ENSP00000380155	9606.ENSP00000316955	0	0	0	0.795	0.044	0	0	0.15	0.152
ORC2	RPL13A	9606.ENSP00000234296	9606.ENSP00000375730	0	0	0	0	0.066	0	0	0.128	0.151
ORC2	SENP1	9606.ENSP00000234296	9606.ENSP00000394791	0	0	0	0	0.149	0	0	0.107	0.209
PAPPA	RBMS2	9606.ENSP00000330658	9606.ENSP00000262031	0	0	0	0	0.042	0	0	0.204	0.204
PAPPA	TNRC18	9606.ENSP00000330658	9606.ENSP00000395538	0	0	0	0	0	0	0	0.152	0.152
PCLO	TMX2	9606.ENSP00000334319	9606.ENSP00000278422	0	0	0	0	0	0	0	0.24	0.239
PDZD3	USH1C	9606.ENSP00000347742	9606.ENSP00000005226	0	0	0	0.562	0.219	0	0	0.075	0.246
PDZD3	PLEKHG6	9606.ENSP00000347742	9606.ENSP00000380185	0	0	0	0	0.107	0.091	0	0	0.154
PLEKHG6	PPP1R3C	9606.ENSP00000380185	9606.ENSP00000238994	0	0	0	0	0	0	0	0.201	0.201
PLEKHG6	SPON2	9606.ENSP00000380185	9606.ENSP00000483599	0	0	0	0	0	0	0	0.15	0.15
PPP1R3B	PPP1R3C	9606.ENSP00000308318	9606.ENSP00000238994	0	0	0.078	0.9	0.05	0	0.9	0.127	0.913
PPP1R3B	SERTAD2	9606.ENSP00000308318	9606.ENSP00000326933	0	0	0	0	0	0	0	0.193	0.193
PPP1R3C	SGTA	9606.ENSP00000238994	9606.ENSP00000221566	0	0	0	0	0	0.163	0	0.046	0.167
RPL13A	TSPEAR	9606.ENSP00000375730	9606.ENSP00000321987	0	0	0	0	0	0.153	0	0	0.152
RPL13A	VWA8	9606.ENSP00000375730	9606.ENSP00000368612	0	0	0	0	0.091	0.114	0	0	0.16
RPL13A	RPL17-C18orf32	9606.ENSP00000375730	9606.ENSP00000463379	0.091	0	0	0	0.69	0.966	0	0.205	0.991
RPL17-C18orf32	TSPEAR	9606.ENSP00000463379	9606.ENSP00000321987	0	0	0	0	0	0.153	0	0	0.152
SGTA	TTC14	9606.ENSP00000221566	9606.ENSP00000296015	0	0	0	0	0.052	0.106	0	0.115	0.184
SH3D21	SMOC1	9606.ENSP00000421294	9606.ENSP00000355110	0	0	0	0	0	0	0	0.166	0.165
SMOC1	USH1C	9606.ENSP00000355110	9606.ENSP00000005226	0	0	0	0	0.063	0	0	0.164	0.183
SPATA3	TRPV3	9606.ENSP00000388895	9606.ENSP00000301365	0	0	0	0	0.091	0	0	0.379	0.412
TSPEAR	USH1C	9606.ENSP00000321987	9606.ENSP00000005226	0	0	0	0	0.048	0.049	0	0.19	0.203
TTC14	ZNF337	9606.ENSP00000296015	9606.ENSP00000252979	0	0	0	0	0.105	0.091	0	0	0.151

## Sheet: Supplementary Material  4
The 122 immune-related targets.
Gene	Type
CCL3	Chemokine
CCL4	Chemokine
CCL8	Chemokine
CXCL10	Chemokine
CCL26	Chemokine
CCL7	Chemokine
CCL13	Chemokine
CCR5	Receptor
CXCL11	Chemokine
CCL18	Chemokine
CCL5	Chemokine
CCL15	Chemokine
CCR1	Receptor
CXCL9	Chemokine
CXCL16	Chemokine
CXCL5	Chemokine
CXCL1	Chemokine
CCL2	Chemokine
CXCL2	Chemokine
CXCL3	Chemokine
CCL24	Chemokine
CCL23	Chemokine
CXCL13	Chemokine
CXCR6	Receptor
CCR7	Receptor
CXCL8	Chemokine
CCL20	Chemokine
CXCL12	Chemokine
CCL11	Chemokine
CXCR3	Receptor
CCR2	Receptor
XCL2	Chemokine
CXCL17	Chemokine
CXCR4	Receptor
CCL17	Chemokine
CXCR2	Receptor
CCL21	Chemokine
CXCR1	Receptor
CCL28	Chemokine
CCR8	Receptor
CX3CL1	Chemokine
CXCL6	Chemokine
CXCL14	Chemokine
CCL25	Chemokine
CCR3	Receptor
XCR1	Receptor
CCL1	Chemokine
CCL19	Chemokine
CCL22	Chemokine
CCR4	Receptor
CCR10	Receptor
CCR6	Receptor
CX3CR1	Receptor
CCL14	Chemokine
XCL1	Chemokine
CCR9	Receptor
CXCR5	Receptor
CCL16	Chemokine
CCL27	Chemokine
TAP2	MHC
TAP1	MHC
HLA-DRB1	MHC
HLA-DQB1	MHC
HLA-DRA	MHC
HLA-DPA1	MHC
HLA-DPB1	MHC
HLA-DQA1	MHC
HLA-DMB	MHC
HLA-F	MHC
HLA-A	MHC
HLA-B	MHC
B2M	MHC
HLA-DOB	MHC
TAPBP	MHC
HLA-E	MHC
HLA-C	MHC
HLA-DQA2	MHC
HLA-DOA	MHC
HLA-G	MHC
HLA-DMA	MHC
TNFSF9	Immunostimulator
CD86	Immunostimulator
TNFRSF18	Immunostimulator
TNFSF13B	Immunostimulator
PVR	Immunostimulator
IL2RA	Immunostimulator
CD80	Immunostimulator
CD70	Immunostimulator
NT5E	Immunostimulator
IL6	Immunostimulator
TNFRSF9	Immunostimulator
TNFSF14	Immunostimulator
ICOS	Immunostimulator
TNFSF15	Immunostimulator
TNFSF4	Immunostimulator
TNFRSF8	Immunostimulator
CD48	Immunostimulator
TNFRSF4	Immunostimulator
ENTPD1	Immunostimulator
IL6R	Immunostimulator
TNFRSF14	Immunostimulator
CD276	Immunostimulator
MICB	Immunostimulator
LTA	Immunostimulator
CD28	Immunostimulator
CD27	Immunostimulator
KLRC1	Immunostimulator
ULBP1	Immunostimulator
TNFSF18	Immunostimulator
BTNL2	Immunostimulator
ICOSLG	Immunostimulator
RAET1E	Immunostimulator
HHLA2	Immunostimulator
TNFSF13	Immunostimulator
CD40	Immunostimulator
TNFRSF25	Immunostimulator
TNFRSF17	Immunostimulator
CD40LG	Immunostimulator
KLRK1	Immunostimulator
TNFRSF13B	Immunostimulator
TMIGD2	Immunostimulator
TNFRSF13C	Immunostimulator
